# Supplementary material for: Metabarcoding of protozoa and helminth in black-necked cranes: a high prevalence of parasites and free-living amoebae
Source: Parasite. 2024 May 30;31:28. doi: 10.1051/parasite/2024028 (PMC11141520; doi:10.1051/parasite/2024028)
Supplement: Supplementary file 1 — Supplementary Table S1. Primers used in specific PCRs. Supplementary Table S2. Original classification of protozoa and helminths. Supplementary Table S3. BLAST results of the 31 sequences of parasites. [file parasite-31-28-s1.zip]

Archive with 3 entries (3 files):
- parasite230171-1-olm/2#Supplementary Table 1.xlsx
- parasite230171-1-olm/2#Supplementary Table 2.xlsx
- parasite230171-1-olm/Supplementary Table 3.xlsx
