# Supplementary material for: Metabarcoding of protozoa and helminth in black-necked cranes: a high prevalence of parasites and free-living amoebae
Source: Parasite. 2024 May 30;31:28. doi: 10.1051/parasite/2024028 (PMC11141520; doi:10.1051/parasite/2024028)
Supplement: Supplementary file 1 — Supplementary Table S1. Primers used in specific PCRs. Supplementary Table S2. Original classification of protozoa and helminths. Supplementary Table S3. BLAST results of the 31 sequences of parasites. [file parasite-31-28-s1.zip › parasite230171-1-olm/2#Supplementary Table 1.xlsx]

## Sheet: Sheet2
Supplementary Table S1. Primers used in this specific PCR.
Species/Genus	Sequence of primers (5′–3′)	Sequence size (bp)	Annealing temperature (℃)	References
Acanthamoeba sp.	GGCCCAGATCGTTTACCGTGAA	500	60	[63]
	TCTCACAAGCTGCTAGGGAGTCA
Tetratrichomonassp.	GCAATTGTTTCTCCAGAAGTG	526	60	[22]
	GATGGCTCTCTTTGAGCTTG
Theileria sp.	AGTTTCTGACCTATCAG	1100	58	[2]
	TTGCCTTAAACTTCCTTG
Echinostoma sp.	GTCGTAACAAGGTTTCCGTA	1000	55	[47]
	TATGCTTAAATTCAGCGGGT
E. revolutum	GTAAGGGGCCTAATAAGGTGGG	108	52.4	[47]
	ACCAACTACGTTTCTGAAAGAAA
E. ilocanum	GTAAGGGGCCTAATAAGGTGGG	384	55	[48]
	CAACATAAGTCCTCAAAATAACA
E. hortense	GTCGTAACAAGGTTTCCGTA	918	55	[66]
	CTCACTGATAACCGAGTACCAA
E. trivolvis	CAGCGTTCGGTTCTGTAAGG	185	58	in this study
	CTAAGGGCGTACGGTTACATTC
E. cinetorchis	GATGTGTTCGTTCTGCGTTTG	204	57	in this study
	CATAATCCAACGGAGTGCGA
E. macrorchis	GATTGTCGTGGTTGGGTGTG	320	58	in this study
	GACCAAACTAATACCTCATACCC
