# Supplementary material for: Metabarcoding of protozoa and helminth in black-necked cranes: a high prevalence of parasites and free-living amoebae
Source: Parasite. 2024 May 30;31:28. doi: 10.1051/parasite/2024028 (PMC11141520; doi:10.1051/parasite/2024028)
Supplement: Supplementary file 1 — Supplementary Table S1. Primers used in specific PCRs. Supplementary Table S2. Original classification of protozoa and helminths. Supplementary Table S3. BLAST results of the 31 sequences of parasites. [file parasite-31-28-s1.zip › parasite230171-1-olm/2#Supplementary Table 2.xlsx]

## Sheet: Sheet1
Supplementary Table S2. The Original classification of the protozoa and helminth.
	Kingdom	Phylum	Class	Order	Family	Genus	Species	S1	S2	S3	S4	S5	S6	S7	S8	S9	S10	S11	S12	S13	S14	S15	S16	S17	S18	S19	S20	S21	S22	S23	S24	S25	S26	S27	S28	S29	S30	S31	S32	S33	S34	S35	S36	S37	S38
ASV1	Eukaryota	Alveolata	Colpodellidea	Colpodellida	Alphamonaceae	Alphamonas	Alphamonas_edax	0	0	0	0	0	0	0	0	0	0	0	0	0	0	0	0	0	0	0	0	0	0	0	0	0	0	0	0	0	15	0	0	0	0	0	0	0	0
ASV2	Eukaryota	Alveolata	Colpodellidea	Colpodellida	Colpodellaceae	Colpodellidae2	Colpodellidae2_sp.	0	0	0	0	0	0	0	16	0	0	0	0	0	0	0	0	0	0	0	0	0	0	0	0	0	0	0	0	0	0	0	0	0	0	0	0	0	0
ASV3	Eukaryota	Apicomplexa	Coccidiomorphea	Eimeriida	Eimeriidae	Eimeria	NA	17	0	0	0	0	0	0	0	14	0	0	13	0	0	0	0	0	0	0	94	6	0	0	0	0	0	0	0	0	0	27	135	0	73	49	0	57	13600
ASV4	Eukaryota	Apicomplexa	Coccidiomorphea	Eimeriida	Eimeriidae	Eimeria	NA	0	10	0	0	0	41	76	0	0	0	109	0	26	23	70	2085	607	1132	516	33	122	0	23	0	15	0	4	517	45	0	0	0	0	0	25	0	14	0
ASV5	Eukaryota	Apicomplexa	Coccidiomorphea	Eimeriida	Eimeriidae	Eimeria	NA	283	15	32	0	0	0	0	1492	95	23	21	0	0	29	16	0	0	0	0	0	0	0	0	0	16	0	0	0	0	0	0	0	0	0	0	0	0	0
ASV6	Eukaryota	Apicomplexa	Coccidiomorphea	Eimeriida	Eimeriidae	Eimeria	NA	0	0	0	0	0	0	0	0	0	0	0	0	0	0	0	121	57	0	142	0	0	0	0	0	0	0	0	0	0	904	0	0	0	98	0	0	14	77
ASV7	Eukaryota	Apicomplexa	Coccidiomorphea	Eimeriida	Eimeriidae	Eimeria	NA	0	0	0	0	0	0	31	0	0	0	0	0	0	0	0	282	530	25	112	5	0	0	38	8	0	0	0	30	0	0	0	0	0	0	0	0	10	0
ASV8	Eukaryota	Apicomplexa	Coccidiomorphea	Eimeriida	Eimeriidae	Eimeria	NA	0	0	0	0	0	0	0	0	0	0	0	0	0	0	0	0	90	0	39	0	0	0	0	0	0	0	0	0	0	0	0	0	0	0	0	0	0	0
ASV9	Eukaryota	Apicomplexa	Coccidiomorphea	Eimeriida	Eimeriidae	Eimeria	NA	0	0	0	0	0	0	0	90	0	0	0	0	0	0	0	0	0	0	0	0	0	0	0	0	0	0	0	0	0	0	0	0	0	0	0	0	0	0
ASV10	Eukaryota	Apicomplexa	Coccidiomorphea	Eimeriida	Eimeriidae	Eimeria	NA	0	0	0	0	0	0	0	59	0	0	0	0	0	0	0	0	0	0	0	0	0	0	0	0	0	0	0	0	0	0	0	0	0	0	0	0	0	0
ASV11	Eukaryota	Apicomplexa	Coccidiomorphea	Eimeriida	Eimeriidae	Eimeria	NA	0	0	0	56	0	0	0	0	0	0	0	0	0	0	0	0	0	0	0	0	0	0	0	0	0	0	0	0	0	0	0	0	0	0	0	0	0	0
ASV12	Eukaryota	Apicomplexa	Coccidiomorphea	Eimeriida	Eimeriidae	Eimeria	NA	367	17	172	79	11	0	37	386	1211	25	83	18	18	0	0	162	62	0	0	0	0	0	0	0	0	0	0	0	0	119	0	80	0	0	0	11	0	0
ASV13	Eukaryota	Apicomplexa	Coccidiomorphea	Eimeriida	Eimeriidae	Eimeria	NA	0	0	0	0	0	0	0	0	0	0	0	0	0	0	0	0	0	0	0	0	0	0	0	0	0	0	0	0	0	0	0	0	0	0	0	0	0	38
ASV14	Eukaryota	Apicomplexa	Coccidiomorphea	Eimeriida	Eimeriidae	Eimeria	NA	0	0	0	0	0	0	0	14	0	0	0	0	0	0	0	0	0	0	0	0	0	0	0	0	0	0	0	0	0	0	0	0	0	0	0	0	0	0
ASV15	Eukaryota	Apicomplexa	Coccidiomorphea	Eimeriida	Eimeriidae	NA	NA	0	0	0	0	0	0	0	0	0	0	0	0	0	0	0	0	0	0	0	0	0	0	0	0	0	0	0	0	0	456	0	0	0	0	0	0	0	31
ASV16	Eukaryota	Apicomplexa	Coccidiomorphea	Eimeriida	Eimeriidae	NA	NA	0	0	0	0	0	5	0	0	0	0	11	0	0	9	0	0	0	181	0	0	0	0	0	0	0	0	0	0	26	0	0	0	0	0	0	0	0	0
ASV17	Eukaryota	Apicomplexa	Coccidiomorphea	Eimeriida	Eimeriidae	NA	NA	146	0	0	0	0	0	0	0	0	0	0	0	0	0	0	0	0	0	0	0	0	0	0	0	0	0	0	0	0	0	0	0	0	0	0	0	0	0
ASV18	Eukaryota	Apicomplexa	Coccidiomorphea	Eimeriida	Eimeriidae	NA	NA	0	0	0	0	0	0	0	0	0	0	0	0	0	0	0	0	0	0	0	0	0	0	0	0	0	0	0	0	0	37	0	0	0	0	0	0	0	0
ASV19	Eukaryota	Apicomplexa	Coccidiomorphea	Eimeriida	Eimeriidae	NA	NA	0	0	0	0	0	0	0	0	0	0	0	0	0	0	0	0	0	0	0	0	0	0	0	0	0	0	0	0	0	0	0	0	0	0	0	0	0	34
ASV20	Eukaryota	Apicomplexa	Coccidiomorphea	Eimeriida	Eimeriidae	NA	NA	0	0	0	0	0	0	0	0	0	0	0	0	0	0	0	0	0	0	12	0	0	0	0	0	0	0	0	0	0	0	0	0	0	0	0	0	0	0
ASV21	Eukaryota	Apicomplexa	Coccidiomorphea	Piroplasmorida	Theileriidae	Theileria1	NA	0	0	0	0	0	0	0	0	0	0	0	0	0	0	0	0	0	0	0	0	0	0	0	0	0	0	0	0	0	0	1	0	0	0	24	0	0	0
ASV22	Eukaryota	Apicomplexa	Gregarinomorphea	Eugregarinorida	Gregarinidae	Leidyana2	Leidyana2_sp.	0	0	0	0	0	0	0	0	0	0	0	0	0	0	0	0	0	0	0	0	0	0	0	0	0	0	0	0	0	0	0	0	0	24	0	0	0	0
ASV23	Eukaryota	Apicomplexa	Gregarinomorphea	Eugregarinorida	Gregarinidae	Leidyana2	Leidyana2_sp.	179	0	30	79	2	17	241	24	7	0	0	5	1	16	51	0	0	0	0	0	47	0	3	5	5	0	0	0	0	1857	13	273	435	5592	227	1	23	18
ASV24	Eukaryota	Apicomplexa	Gregarinomorphea	Eugregarinorida	Gregarinidae	Leidyana2	NA	0	0	0	0	0	0	0	0	0	0	0	0	0	0	31	0	0	0	0	0	1228	0	0	0	0	0	0	0	0	0	0	0	0	0	0	0	0	0
ASV25	Eukaryota	Apicomplexa	Gregarinomorphea	Eugregarinorida	Gregarinidae	Leidyana2	NA	0	0	0	0	0	10	20	0	0	0	0	8	0	0	0	0	0	0	0	0	43	0	8	15	0	0	0	0	0	0	8	0	645	82	289	14	0	0
ASV26	Eukaryota	Apicomplexa	Gregarinomorphea	Eugregarinorida	Gregarinidae	Leidyana2	NA	0	0	5	184	0	0	27	0	0	0	0	0	0	0	0	0	0	0	0	0	0	0	0	0	0	0	0	0	0	0	0	0	0	0	0	0	0	0
ASV27	Eukaryota	Apicomplexa	Gregarinomorphea	Eugregarinorida	Gregarinidae	Leidyana2	NA	0	0	3	61	0	0	0	0	0	0	0	0	0	0	0	0	0	0	0	0	0	0	0	0	0	0	0	0	0	0	0	0	0	0	0	0	0	0
ASV28	Eukaryota	Apicomplexa	Gregarinomorphea	Eugregarinorida	Gregarinidae	NA	NA	0	0	0	0	0	0	0	0	0	0	0	0	0	0	0	0	0	0	0	0	0	0	0	0	0	0	0	0	0	72	0	0	0	0	0	0	0	0
ASV29	Eukaryota	Apicomplexa	Gregarinomorphea	Eugregarinorida	Gregarinidae	NA	NA	0	0	0	0	0	0	0	5	0	0	0	6	0	0	0	0	0	0	0	0	0	0	0	0	0	0	0	0	0	0	0	0	0	0	0	0	0	0
ASV30	Eukaryota	Apicomplexa	Gregarinomorphea	Eugregarinorida	Polyplicariidae	Polyplicarium	Polyplicarium_citrusae	0	14	16	0	0	0	0	0	0	0	0	0	0	3	4	0	6	0	0	16	0	0	0	0	0	0	0	0	0	0	0	0	0	0	61	0	14	6
ASV31	Eukaryota	Apicomplexa	Gregarinomorphea	NA	NA	NA	NA	0	0	0	59	0	0	0	0	0	0	0	0	0	0	0	0	0	0	0	0	0	0	0	0	0	0	0	0	0	0	0	0	0	0	0	0	0	0
ASV32	Eukaryota	Apicomplexa	Gregarinomorphea	Neogregarinorida	Actinocephalidae	Aranciocystis	Aranciocystis_muskarensis	0	0	0	0	0	0	0	4	0	0	0	0	0	0	0	0	0	0	0	0	9	0	0	0	0	0	0	0	0	0	0	0	0	0	0	0	0	0
ASV33	Eukaryota	Apicomplexa	Gregarinomorphea	Neogregarinorida	Actinocephalidae	Ascogregarina	NA	0	0	0	0	0	0	0	0	0	0	0	0	0	0	0	0	0	0	30	0	0	0	0	0	0	0	0	0	0	0	0	0	0	0	0	0	0	0
ASV34	Eukaryota	Apicomplexa	Gregarinomorphea	Neogregarinorida	Actinocephalidae	Mattesia	Mattesia_sp.	0	0	18	40	0	0	0	0	0	1	0	0	0	0	0	0	0	0	0	0	0	0	0	0	0	0	0	0	0	0	0	0	0	0	0	0	0	0
ASV35	Eukaryota	Apicomplexa	Gregarinomorphea	Neogregarinorida	Actinocephalidae	Monocystis	Monocystis_sp.	0	0	0	0	0	0	0	0	0	0	0	0	0	0	0	0	0	0	0	0	0	0	0	0	0	0	0	0	0	0	0	0	0	24	1415	0	8	7
ASV36	Eukaryota	Apicomplexa	Gregarinomorphea	Neogregarinorida	Actinocephalidae	Monocystis	Monocystis_sp.	0	0	0	0	0	0	0	0	0	0	0	0	0	0	0	0	0	0	0	0	0	0	0	0	0	0	0	0	0	451	184	0	0	0	0	20	0	0
ASV37	Eukaryota	Apicomplexa	Gregarinomorphea	Neogregarinorida	Actinocephalidae	Monocystis	Monocystis_sp.	0	0	0	0	0	0	0	0	0	0	0	0	0	0	7	0	0	0	182	0	0	0	0	0	0	0	0	0	0	0	0	0	0	0	0	0	0	0
ASV38	Eukaryota	Apicomplexa	Gregarinomorphea	Neogregarinorida	Actinocephalidae	Monocystis	Monocystis_sp.	0	0	0	0	0	0	0	0	148	0	0	0	0	0	0	0	0	0	0	0	0	0	0	0	0	0	0	0	0	0	0	0	0	0	0	0	0	0
ASV39	Eukaryota	Apicomplexa	Gregarinomorphea	Neogregarinorida	Actinocephalidae	Monocystis	Monocystis_sp.	0	0	0	0	0	0	0	0	71	0	0	0	0	0	0	0	0	0	0	0	0	0	0	0	0	0	0	0	0	0	0	0	0	0	0	0	0	0
ASV40	Eukaryota	Apicomplexa	Gregarinomorphea	Neogregarinorida	Actinocephalidae	Monocystis	Monocystis_sp.	0	0	0	0	0	0	0	0	60	0	0	0	0	0	0	0	0	0	0	0	0	0	0	0	0	0	0	0	0	0	0	0	0	0	0	0	0	0
ASV41	Eukaryota	Apicomplexa	Gregarinomorphea	Neogregarinorida	Actinocephalidae	Monocystis	Monocystis_sp.	0	0	0	0	0	0	0	0	30	0	0	0	0	0	0	0	0	0	0	0	0	0	0	0	0	0	0	0	0	0	0	0	0	0	0	0	0	0
ASV42	Eukaryota	Apicomplexa	Gregarinomorphea	Neogregarinorida	Actinocephalidae	Monocystis	Monocystis_sp.	0	0	0	0	0	0	0	0	20	0	0	0	0	0	0	0	0	0	0	0	0	0	0	0	0	0	0	0	0	0	0	0	0	0	0	0	0	0
ASV43	Eukaryota	Apicomplexa	Gregarinomorphea	Neogregarinorida	Actinocephalidae	Monocystis	Monocystis_sp.	0	0	0	0	0	0	17	0	0	0	0	0	0	0	0	0	0	0	0	0	0	0	0	0	0	0	0	0	0	0	0	0	0	0	0	0	0	0
ASV44	Eukaryota	Apicomplexa	Gregarinomorphea	Neogregarinorida	Actinocephalidae	Monocystis	Monocystis_sp.	5	105	1186	0	0	0	0	2496	41511	176	338	0	168	5	0	0	0	0	0	0	114	0	0	0	7	0	0	0	0	107	0	0	0	0	0	0	0	0
ASV45	Eukaryota	Apicomplexa	Gregarinomorphea	Neogregarinorida	Actinocephalidae	Monocystis	NA	0	0	0	0	0	0	0	0	0	0	0	7	0	0	0	2	0	0	0	0	3	0	5	1	0	0	0	0	0	0	6	7	445	3	208	0	1	0
ASV46	Eukaryota	Apicomplexa	Gregarinomorphea	Neogregarinorida	Actinocephalidae	Monocystis	NA	0	4	0	0	0	0	0	0	0	0	0	0	0	0	0	0	0	0	0	0	0	0	0	0	0	0	0	106	0	0	0	0	0	0	0	0	0	0
ASV47	Eukaryota	Apicomplexa	Gregarinomorphea	Neogregarinorida	Actinocephalidae	NA	NA	0	0	0	0	0	0	0	0	0	0	0	0	0	0	0	0	0	0	0	3	2	0	1	0	0	0	0	0	0	0	0	262	0	0	0	0	0	0
ASV48	Eukaryota	Apicomplexa	Gregarinomorphea	Neogregarinorida	Actinocephalidae	NA	NA	0	0	13	0	0	44	0	0	10	0	5	0	0	0	0	0	0	0	0	0	63	0	0	0	0	0	0	0	0	0	0	0	57	0	0	0	0	0
ASV49	Eukaryota	Apicomplexa	Gregarinomorphea	Neogregarinorida	Actinocephalidae	NA	NA	0	0	0	0	0	0	0	0	0	0	0	0	0	0	0	0	0	0	0	0	20	0	0	0	0	0	0	0	0	0	0	0	0	0	0	16	0	0
ASV50	Eukaryota	Apicomplexa	Gregarinomorphea	Neogregarinorida	Actinocephalidae	NA	NA	0	0	3	0	0	0	29	0	0	0	0	0	0	0	0	0	0	0	0	0	0	0	0	0	0	0	0	0	0	0	0	0	0	0	0	0	0	0
ASV51	Eukaryota	Apicomplexa	Gregarinomorphea	Neogregarinorida	Actinocephalidae	NA	NA	0	0	0	0	0	0	0	0	0	0	0	0	0	0	0	0	0	0	0	0	0	0	0	0	0	0	0	0	0	14	0	0	0	0	0	0	0	0
ASV52	Eukaryota	Apicomplexa	Gregarinomorphea	Neogregarinorida	Actinocephalidae	Paraschneideria	Paraschneideria_metamorphosa	0	0	0	25	0	0	0	0	0	0	0	0	0	0	0	0	0	0	0	0	0	0	0	0	0	0	0	0	0	0	0	0	0	0	0	0	0	0
ASV53	Eukaryota	Apicomplexa	Gregarinomorphea	Neogregarinorida	Actinocephalidae	Syncystis	Syncystis_mirabilis	0	0	0	0	0	0	0	0	0	0	0	0	0	0	0	0	0	0	0	35	0	0	0	0	0	0	0	0	0	145	0	0	0	0	0	0	0	0
ASV54	Eukaryota	Cercozoa	Cercozoa_X	Cercozoa_XX	Cercozoa_XXX	Kraken	Kraken_carinae	0	0	0	43	0	0	0	11	0	0	0	0	0	0	0	0	0	0	0	0	0	0	0	0	0	0	0	0	0	15	0	0	0	0	0	0	0	0
ASV55	Eukaryota	Cercozoa	Endomyxa-Phytomyxea	Plasmodiophorida	Plasmodiophoridae	Plasmodiophorida_XX	Plasmodiophorida_XX_sp.	0	0	0	0	0	0	0	0	0	0	0	0	0	0	0	0	0	0	0	0	0	0	0	0	0	0	0	0	0	0	0	0	0	1	0	0	61	0
ASV56	Eukaryota	Cercozoa	Endomyxa-Phytomyxea	Plasmodiophorida	Plasmodiophoridae	Plasmodiophorida_XX	Plasmodiophorida_XX_sp.	0	0	0	0	0	0	0	21	0	0	0	0	0	0	0	0	0	0	0	0	0	0	0	0	0	0	0	0	0	49	0	0	0	0	0	0	0	0
ASV57	Eukaryota	Cercozoa	Endomyxa-Phytomyxea	Plasmodiophorida	Plasmodiophoridae	Spongospora	Spongospora_nasturtii	0	0	0	0	0	0	0	0	0	0	0	0	0	0	0	0	0	0	0	0	0	0	0	0	0	0	0	0	0	25	0	0	0	0	0	0	0	0
ASV58	Eukaryota	Cercozoa	Endomyxa-Phytomyxea	Plasmodiophorida	Plasmodiophoridae	Spongospora	Spongospora_sp.	0	0	0	0	0	0	0	4	0	0	0	0	0	0	0	0	0	0	0	0	0	0	0	0	0	0	0	0	0	105	0	0	0	0	0	2	0	0
ASV59	Eukaryota	Cercozoa	Endomyxa-Phytomyxea	Plasmodiophorida	Plasmodiophoridae	Spongospora	Spongospora_sp.	0	0	0	0	0	0	0	0	0	0	0	0	0	0	0	0	0	0	0	0	0	0	0	0	0	0	0	0	0	68	0	0	0	0	0	0	0	0
ASV60	Eukaryota	Cercozoa	Endomyxa-Phytomyxea	Plasmodiophorida	Plasmodiophoridae	Spongospora	Spongospora_subterranea	24	64	0	235	216	0	4	2734	0	4	20	14	11	16	10	6	5	0	0	10	141	17	370	24	110	27	31	6283	67	15	609	1039	7	43	26	0	1001	19
ASV61	Eukaryota	Cercozoa	Endomyxa-Phytomyxea	Plasmodiophorida	Polymyxa-lineage	Polymyxa	Polymyxa_betae	0	0	0	0	0	0	0	0	0	0	0	0	0	0	0	0	0	0	0	0	0	0	0	0	0	0	0	0	0	0	0	0	0	2	0	0	51	0
ASV62	Eukaryota	Cercozoa	Endomyxa-Phytomyxea	Plasmodiophorida	Polymyxa-lineage	Sorosphaera	Sorosphaera_veronicae	4	0	201	15	0	4	0	0	1	0	0	0	0	0	0	0	0	0	0	0	0	0	0	0	0	0	0	0	0	0	0	0	0	0	0	0	0	0
ASV63	Eukaryota	Cercozoa	Endomyxa-Phytomyxea	Plasmodiophorida	Polymyxa-lineage	Sorosphaera	Sorosphaera_veronicae	0	0	0	0	0	0	0	0	0	0	0	0	0	0	0	0	0	0	0	0	0	0	0	0	0	0	0	0	0	0	0	0	0	0	61	0	0	0
ASV64	Eukaryota	Cercozoa	Endomyxa-Phytomyxea	Plasmodiophorida	Polymyxa-lineage	Sorosphaera	Sorosphaera_veronicae	0	0	0	0	0	0	0	0	0	0	0	0	0	0	0	0	0	0	0	0	0	0	0	0	0	0	0	0	0	0	5	0	0	0	0	11	0	0
ASV65	Eukaryota	Cercozoa	Filosa-Imbricatea	Euglyphida	Euglyphidae	NA	NA	0	0	0	0	0	0	0	0	0	0	0	0	0	0	3	6	0	0	0	0	0	0	0	0	0	0	0	0	0	0	0	3	48	0	0	0	0	0
ASV66	Eukaryota	Cercozoa	Filosa-Imbricatea	Euglyphida	NA	NA	NA	0	0	0	0	0	0	0	21	0	0	0	0	0	0	0	0	0	0	0	0	0	3	0	0	0	0	0	0	0	0	0	0	0	0	0	0	0	0
ASV67	Eukaryota	Cercozoa	Filosa-Imbricatea	Euglyphida	NA	NA	NA	0	0	17	0	0	3	0	0	0	0	0	0	0	0	0	0	0	0	0	0	0	0	0	0	0	0	0	0	0	0	0	0	0	0	0	0	0	0
ASV68	Eukaryota	Cercozoa	Filosa-Imbricatea	Euglyphida	NA	NA	NA	0	0	0	23	0	0	0	0	0	0	0	0	0	0	0	0	0	0	0	0	0	0	0	0	0	0	0	0	0	0	0	0	0	0	0	0	0	0
ASV69	Eukaryota	Cercozoa	Filosa-Imbricatea	Euglyphida	NA	NA	NA	0	0	0	0	0	0	0	0	0	0	0	1	0	0	0	0	0	0	0	0	0	0	0	0	0	3	0	0	0	0	5	0	0	4	0	0	0	0
ASV70	Eukaryota	Cercozoa	Filosa-Imbricatea	Euglyphida	Paulinellidae	Paulinella	NA	0	0	1	29	0	0	0	0	0	0	0	0	0	0	0	0	0	0	0	0	0	0	0	0	0	0	0	0	0	0	0	0	0	0	0	0	0	0
ASV71	Eukaryota	Cercozoa	Filosa-Imbricatea	Euglyphida	Trinematidae	Trinema	NA	0	0	11	0	0	0	0	0	0	0	0	0	0	0	0	0	0	0	0	0	0	0	0	0	0	0	0	0	0	0	4	0	0	3	0	0	0	0
ASV72	Eukaryota	Cercozoa	Filosa-Imbricatea	Euglyphida	Trinematidae	Trinema	Trinema_lineare	0	0	19	0	0	0	0	47	0	0	0	0	0	0	0	0	0	0	0	0	0	0	0	0	2	0	0	0	0	0	0	166	0	0	0	0	0	4
ASV73	Eukaryota	Cercozoa	Filosa-Imbricatea	Euglyphida	Trinematidae	Trinema	Trinema_lineare	0	3	26	42	1	0	0	0	0	0	0	0	0	0	4	0	0	0	0	0	0	0	0	0	0	0	0	0	0	0	0	0	0	0	36	4	0	0
ASV74	Eukaryota	Cercozoa	Filosa-Imbricatea	Euglyphida	Trinematidae	Trinema	Trinema_lineare	0	0	0	19	0	0	0	0	0	0	0	0	0	0	0	0	0	0	0	0	0	0	0	0	0	0	0	0	0	0	0	0	0	0	0	0	0	0
ASV75	Eukaryota	Cercozoa	Filosa-Imbricatea	Paracercomonadida	Paracercomonadidae	Phytocercomonas	Phytocercomonas_venanatans	0	0	0	0	0	2	0	0	0	0	0	0	0	0	0	0	0	0	0	0	0	0	0	0	0	0	0	0	0	0	0	0	0	0	84	0	0	0
ASV76	Eukaryota	Cercozoa	Filosa-Imbricatea	Paracercomonadida	Paracercomonadidae	Phytocercomonas	Phytocercomonas_venanatans	0	0	0	0	0	0	0	0	0	0	0	0	0	0	0	15	0	0	0	0	0	0	0	0	0	0	0	0	0	0	0	0	0	0	0	0	0	0
ASV77	Eukaryota	Cercozoa	Filosa-Imbricatea	Paracercomonadida	Paracercomonadidae	Phytocercomonas	Phytocercomonas_venanatans	0	0	0	0	0	0	0	0	0	0	0	0	0	0	0	0	0	0	0	0	0	0	0	0	0	0	0	0	0	0	0	0	0	13	0	0	0	0
ASV78	Eukaryota	Cercozoa	Filosa-Imbricatea	Spongomonadida	Spongomonadidae	Spongomonas	Spongomonas_minima	0	0	8	0	0	0	0	0	0	0	0	0	0	0	0	0	0	0	0	0	0	0	0	0	0	0	0	0	0	0	0	0	0	0	0	0	6	0
ASV79	Eukaryota	Cercozoa	Filosa-Imbricatea	Thaumatomonadida	Peregriniidae	Peregrinia	Peregrinia_clavideferens	0	0	0	0	0	0	0	36	0	0	0	0	0	0	0	0	0	0	0	0	0	0	0	0	0	0	0	0	0	0	0	0	0	0	0	0	0	0
ASV80	Eukaryota	Cercozoa	Filosa-Imbricatea	Thaumatomonadida	Thaumatomonadidae	Thaumatomonas	NA	0	0	0	0	0	0	0	0	0	0	0	0	0	0	0	0	2	0	0	0	0	0	0	0	0	0	0	0	0	0	4	0	0	5	0	0	14	0
ASV81	Eukaryota	Cercozoa	Filosa-Imbricatea	Thaumatomonadida	Thaumatomonadidae	Thaumatomonas	NA	0	0	0	0	0	0	0	0	0	0	0	0	0	0	0	0	0	0	0	0	0	0	0	0	0	0	0	0	0	13	0	0	0	0	0	0	0	0
ASV82	Eukaryota	Cercozoa	Filosa-Imbricatea	Thaumatomonadida	Thaumatomonadidae	Thaumatomonas	Thaumatomonas_coloniensis	0	0	0	0	0	0	0	31	0	0	0	0	0	0	0	0	0	0	0	4	3	0	0	8	0	0	0	0	0	0	0	213	0	0	0	0	0	0
ASV83	Eukaryota	Cercozoa	Filosa-Sarcomonadea	Cercomonadida	Cercomonadidae	Cavernomonas	Cavernomonas_stercoris	0	0	0	0	0	0	0	0	0	0	0	0	0	0	0	0	0	0	0	0	0	0	0	0	0	0	0	0	0	73	0	0	0	0	0	0	0	0
ASV84	Eukaryota	Cercozoa	Filosa-Sarcomonadea	Cercomonadida	Cercomonadidae	Cercomonas	Cercomonas_braziliensis	0	0	0	20	0	0	0	0	0	0	0	0	0	0	0	0	0	0	0	0	0	0	0	0	0	0	0	0	0	0	0	0	0	0	0	0	0	0
ASV85	Eukaryota	Cercozoa	Filosa-Sarcomonadea	Cercomonadida	Cercomonadidae	Cercomonas	Cercomonas_clavideferens	0	0	0	57	0	0	0	0	0	3	0	0	0	0	0	0	0	0	0	0	0	0	0	0	0	0	0	0	0	0	0	0	0	0	0	0	0	0
ASV86	Eukaryota	Cercozoa	Filosa-Sarcomonadea	Cercomonadida	Cercomonadidae	Cercomonas	Cercomonas_edax	0	0	58	0	30	0	0	14	0	0	0	0	0	0	0	0	0	0	0	0	0	0	0	0	0	0	0	9	0	0	0	0	0	0	0	0	0	0
ASV87	Eukaryota	Cercozoa	Filosa-Sarcomonadea	Cercomonadida	Cercomonadidae	Cercomonas	Cercomonas_hederae	0	84	35	56	3	3	0	13	0	0	3	37	3	0	14	0	0	0	6	3	15	8	12	24	3	0	0	12	0	0	15	0	10	32	149	11	48	7
ASV88	Eukaryota	Cercozoa	Filosa-Sarcomonadea	Cercomonadida	Cercomonadidae	Cercomonas	Cercomonas_parincurva	0	0	11	37	0	0	18	0	0	0	0	0	0	0	0	4	0	0	0	0	0	0	0	0	0	0	0	0	0	0	0	0	0	14	128	8	9	2
ASV89	Eukaryota	Cercozoa	Filosa-Sarcomonadea	Cercomonadida	Cercomonadidae	Cercomonas	Cercomonas_sp.	0	0	17	0	0	0	0	0	3	0	0	0	0	0	0	0	5	0	0	0	0	0	0	0	0	0	0	0	0	61	0	0	0	0	11	0	14	0
ASV90	Eukaryota	Cercozoa	Filosa-Sarcomonadea	Cercomonadida	Cercomonadidae	Cercomonas	Cercomonas_sp.	0	0	0	0	0	0	0	0	0	0	0	0	0	0	0	0	0	0	0	0	0	0	2	0	0	0	0	0	0	0	0	0	0	0	19	0	0	0
ASV91	Eukaryota	Cercozoa	Filosa-Sarcomonadea	Cercomonadida	Cercomonadidae	Cercomonas	NA	0	0	0	0	0	0	0	0	0	0	0	0	0	0	0	0	0	0	0	0	4	0	0	0	0	0	0	0	0	0	0	123	0	0	0	0	0	0
ASV92	Eukaryota	Cercozoa	Filosa-Sarcomonadea	Cercomonadida	Cercomonadidae	Cercomonas	NA	0	0	0	0	0	0	0	0	0	0	0	0	0	0	0	0	0	0	0	0	0	0	19	0	0	0	0	0	0	0	0	0	0	0	59	0	0	0
ASV93	Eukaryota	Cercozoa	Filosa-Sarcomonadea	Cercomonadida	Cercomonadidae	Cercomonas	NA	0	0	15	0	0	0	0	34	0	0	0	0	0	0	0	0	0	0	0	0	0	0	0	0	0	0	0	0	0	0	0	0	0	0	0	0	0	0
ASV94	Eukaryota	Cercozoa	Filosa-Sarcomonadea	Cercomonadida	Cercomonadidae	Eocercomonas	Eocercomonas_echina	0	0	0	4	0	0	0	0	0	0	0	0	0	0	0	0	0	0	0	0	0	0	0	0	0	0	0	0	0	0	0	0	0	0	11	0	0	0
ASV95	Eukaryota	Cercozoa	Filosa-Sarcomonadea	Cercomonadida	Cercomonadidae	Eocercomonas	Eocercomonas_sp.	0	0	0	0	0	0	0	0	0	0	0	10	0	0	0	0	0	0	0	0	6	0	0	4	0	4	0	0	0	0	0	3	81	0	0	0	0	0
ASV96	Eukaryota	Cercozoa	Filosa-Sarcomonadea	Cercomonadida	Cercomonadidae	Eocercomonas	Eocercomonas_sp.	0	0	0	0	0	0	4	27	0	0	0	0	0	0	0	0	0	0	0	0	0	0	0	0	0	0	0	0	0	0	0	0	0	0	20	2	0	0
ASV97	Eukaryota	Cercozoa	Filosa-Sarcomonadea	Cercomonadida	Cercomonadidae	Eocercomonas	Eocercomonas_sp.	0	0	0	12	0	0	0	0	0	0	0	0	0	0	0	0	0	0	0	0	0	0	0	0	0	0	0	0	0	0	0	0	0	0	0	0	0	0
ASV98	Eukaryota	Cercozoa	Filosa-Sarcomonadea	Cercomonadida	Cercomonadidae	NA	NA	0	0	7	0	0	0	0	0	1	0	0	0	0	0	0	8	0	0	0	0	0	0	10	0	0	0	0	0	0	23	10	0	0	11	390	0	12	8
ASV99	Eukaryota	Cercozoa	Filosa-Sarcomonadea	Cercomonadida	Cercomonadidae	NA	NA	0	6	9	8	0	0	0	0	0	0	0	0	0	0	0	0	0	0	0	0	0	0	0	0	0	0	0	0	0	0	0	0	0	0	0	0	0	0
ASV100	Eukaryota	Cercozoa	Filosa-Sarcomonadea	Cercomonadida	Cercomonadidae	NA	NA	0	0	8	0	0	0	0	5	0	0	0	0	0	0	0	0	0	0	0	0	0	0	0	0	0	0	0	0	0	0	0	0	0	0	0	0	0	0
ASV101	Eukaryota	Cercozoa	Filosa-Sarcomonadea	Cercomonadida	Cercomonadidae	NA	NA	0	0	5	9	0	0	0	0	0	0	0	0	0	0	0	0	0	0	0	0	0	0	0	0	0	0	0	0	0	0	0	0	0	0	0	0	0	0
ASV102	Eukaryota	Cercozoa	Filosa-Sarcomonadea	Cercomonadida	Cercomonadidae	NA	NA	0	0	0	17	0	0	0	0	0	0	0	0	0	0	0	0	0	0	0	0	0	0	0	0	0	0	0	0	0	0	0	0	0	0	0	0	0	0
ASV103	Eukaryota	Cercozoa	Filosa-Sarcomonadea	Cercomonadida	Cercomonadidae	NA	NA	0	0	0	11	0	0	0	0	0	0	0	0	0	0	0	0	0	0	0	0	0	0	0	0	0	0	0	0	0	0	0	0	0	0	0	0	0	0
ASV104	Eukaryota	Cercozoa	Filosa-Sarcomonadea	Cercomonadida	Cercomonadidae	Neocercomonas	Neocercomonas_nitschei	0	0	0	22	0	0	0	0	0	0	0	0	0	0	0	0	0	0	0	0	0	0	0	0	0	0	0	0	0	0	0	0	0	0	0	0	0	0
ASV105	Eukaryota	Cercozoa	Filosa-Sarcomonadea	Cercomonadida	Paracercomonadidae	NA	NA	0	0	0	0	0	0	0	0	0	0	0	0	0	0	0	0	0	0	0	0	0	0	0	0	0	0	0	0	0	0	0	0	0	0	49	0	0	0
ASV106	Eukaryota	Cercozoa	Filosa-Sarcomonadea	Cercomonadida	Paracercomonadidae	Paracercomonas	NA	0	0	0	0	0	0	0	0	0	0	0	0	0	0	0	0	0	0	0	0	0	0	0	0	0	0	0	0	0	161	0	0	0	11	0	0	0	0
ASV107	Eukaryota	Cercozoa	Filosa-Sarcomonadea	Cercomonadida	Paracercomonadidae	Paracercomonas	Paracercomonas_crassicauda	0	0	0	0	0	0	0	9	0	0	0	2	0	0	0	0	0	0	0	0	0	0	0	0	0	0	0	3	0	0	0	0	0	0	0	0	0	0
ASV108	Eukaryota	Cercozoa	Filosa-Sarcomonadea	Cercomonadida	Paracercomonadidae	Paracercomonas	Paracercomonas_metabolicus	0	0	0	32	0	0	0	9	0	0	0	2	0	0	0	0	0	0	0	0	0	0	0	0	0	0	0	0	0	0	0	0	0	16	0	0	0	0
ASV109	Eukaryota	Cercozoa	Filosa-Sarcomonadea	Cercomonadida	Paracercomonadidae	Paracercomonas	Paracercomonas_producta	0	0	12	30	0	0	2	14	0	0	1	3	0	0	0	0	0	0	0	0	6	0	5	0	0	0	0	0	0	0	5	0	0	0	10	0	0	0
ASV110	Eukaryota	Cercozoa	Filosa-Sarcomonadea	Cercomonadida	Paracercomonadidae	Paracercomonas	Paracercomonas_sp.	0	0	0	11	0	0	0	8	0	0	0	0	0	0	0	0	0	0	0	0	0	0	0	0	0	0	0	0	0	0	0	0	0	0	0	0	0	0
ASV111	Eukaryota	Cercozoa	Filosa-Sarcomonadea	Glissomonadida	Allapsidae	Allapsidae_X	Allapsidae_X_sp.	3	0	0	0	0	0	0	0	0	0	0	0	0	0	0	0	0	0	0	0	4	0	0	0	0	5	0	0	0	187	0	0	0	7	0	0	0	0
ASV112	Eukaryota	Cercozoa	Filosa-Sarcomonadea	Glissomonadida	Allapsidae	Allapsidae_X	Allapsidae_X_sp.	0	16	0	27	0	0	0	13	0	0	0	0	0	0	0	0	0	0	0	0	0	0	0	0	0	0	0	0	0	0	0	0	0	0	0	0	0	0
ASV113	Eukaryota	Cercozoa	Filosa-Sarcomonadea	Glissomonadida	Allapsidae	Allapsidae_X	Allapsidae_X_sp.	0	0	0	0	0	0	0	0	0	0	0	0	0	0	0	0	0	0	0	0	0	0	0	0	0	0	0	0	0	44	0	0	0	0	0	0	0	0
ASV114	Eukaryota	Cercozoa	Filosa-Sarcomonadea	Glissomonadida	Allapsidae	Group-Te	Group_Te_sp.	0	7	8	33	2	0	0	32	0	0	0	0	0	0	0	0	3	0	0	0	0	0	6	19	0	0	0	4	0	0	0	176	0	22	0	0	36	12
ASV115	Eukaryota	Cercozoa	Filosa-Sarcomonadea	Glissomonadida	Allapsidae	Group-Te	Group_Te_sp.	0	0	0	50	0	2	16	0	8	0	0	9	0	0	11	0	0	0	0	0	14	0	0	0	0	3	0	0	0	40	0	154	2	0	19	9	0	0
ASV116	Eukaryota	Cercozoa	Filosa-Sarcomonadea	Glissomonadida	Allapsidae	Group-Te	Group_Te_sp.	0	0	0	0	0	0	0	0	0	0	0	0	0	0	0	0	0	0	0	0	0	0	0	0	0	0	0	0	0	0	0	39	0	0	0	0	0	0
ASV117	Eukaryota	Cercozoa	Filosa-Sarcomonadea	Glissomonadida	Allapsidae	Group-Te	Group_Te_sp.	0	0	0	0	0	0	0	0	0	0	0	0	0	0	0	0	0	0	0	0	0	0	0	0	0	0	0	0	0	0	0	24	0	0	0	0	0	0
ASV118	Eukaryota	Cercozoa	Filosa-Sarcomonadea	Glissomonadida	Allapsidae	Viridiraptor	Viridiraptor_invadens	0	0	0	0	0	0	0	0	0	0	0	0	0	0	0	0	0	0	0	0	0	0	0	0	0	0	0	0	0	0	0	215	0	0	0	0	0	9
ASV119	Eukaryota	Cercozoa	Filosa-Sarcomonadea	Glissomonadida	Bodomorphidae	Bodomorpha	Bodomorpha_minima	0	0	0	7	0	0	3	0	0	0	0	0	0	0	0	0	0	0	0	0	0	0	0	0	0	0	0	0	0	0	0	0	0	0	0	2	0	0
ASV120	Eukaryota	Cercozoa	Filosa-Sarcomonadea	Glissomonadida	NA	NA	NA	0	0	0	33	0	0	18	0	12	0	0	0	0	0	0	5	0	0	1	0	20	10	0	31	0	6	0	1	3	0	0	0	7	15	29	16	14	0
ASV121	Eukaryota	Cercozoa	Filosa-Sarcomonadea	Glissomonadida	NA	NA	NA	0	0	0	0	0	9	0	0	0	0	3	0	0	0	35	0	0	0	0	0	46	0	29	0	0	0	0	0	0	0	0	16	0	42	0	28	0	4
ASV122	Eukaryota	Cercozoa	Filosa-Sarcomonadea	Glissomonadida	NA	NA	NA	0	0	0	0	0	0	0	0	0	0	0	0	0	0	0	0	0	0	0	0	0	0	0	0	0	0	0	0	0	99	0	0	0	0	0	0	0	0
ASV123	Eukaryota	Cercozoa	Filosa-Sarcomonadea	Glissomonadida	NA	NA	NA	0	0	0	0	0	0	0	0	0	0	0	0	0	0	0	0	0	0	0	0	0	0	0	0	0	0	0	0	0	96	0	0	0	0	0	0	0	0
ASV124	Eukaryota	Cercozoa	Filosa-Sarcomonadea	Glissomonadida	NA	NA	NA	0	0	0	0	0	0	0	0	0	0	0	0	0	0	0	0	0	0	0	0	0	0	0	0	0	0	0	0	0	71	0	0	0	0	0	0	0	0
ASV125	Eukaryota	Cercozoa	Filosa-Sarcomonadea	Glissomonadida	NA	NA	NA	0	0	0	0	0	0	0	0	0	0	0	0	0	0	0	4	0	0	0	0	0	0	5	0	0	0	0	0	0	0	0	0	0	5	59	0	0	0
ASV126	Eukaryota	Cercozoa	Filosa-Sarcomonadea	Glissomonadida	NA	NA	NA	0	0	0	0	0	0	0	0	0	0	0	0	0	0	0	0	0	0	0	0	0	0	0	0	0	0	0	0	0	51	0	0	0	0	0	0	0	0
ASV127	Eukaryota	Cercozoa	Filosa-Sarcomonadea	Glissomonadida	NA	NA	NA	0	0	11	9	0	0	0	22	3	0	1	0	0	0	0	0	0	0	0	0	0	0	0	0	0	0	0	0	0	0	0	0	0	0	0	0	6	0
ASV128	Eukaryota	Cercozoa	Filosa-Sarcomonadea	Glissomonadida	NA	NA	NA	0	0	0	5	0	0	0	0	0	0	0	0	0	0	0	0	0	0	0	0	0	0	0	0	0	0	0	0	0	0	0	0	0	0	34	0	7	0
ASV129	Eukaryota	Cercozoa	Filosa-Sarcomonadea	Glissomonadida	NA	NA	NA	0	0	0	0	0	0	0	0	0	0	0	6	0	0	6	0	0	0	0	18	0	0	0	0	0	0	0	0	0	0	0	5	0	0	0	0	0	0
ASV130	Eukaryota	Cercozoa	Filosa-Sarcomonadea	Glissomonadida	NA	NA	NA	0	0	0	31	0	0	0	0	0	0	0	0	0	0	0	0	0	0	0	0	0	0	0	0	0	0	0	0	0	0	0	0	0	0	0	0	0	0
ASV131	Eukaryota	Cercozoa	Filosa-Sarcomonadea	Glissomonadida	NA	NA	NA	0	0	0	0	0	0	0	0	0	0	0	0	0	0	0	0	0	0	0	0	0	0	0	0	0	0	0	0	0	0	0	0	0	0	21	5	0	0
ASV132	Eukaryota	Cercozoa	Filosa-Sarcomonadea	Glissomonadida	NA	NA	NA	0	0	6	8	0	0	0	5	0	0	0	0	0	0	0	0	0	0	0	0	0	0	0	0	0	0	0	0	0	0	0	0	0	0	0	0	0	0
ASV133	Eukaryota	Cercozoa	Filosa-Sarcomonadea	Glissomonadida	NA	NA	NA	0	0	0	0	0	0	0	0	0	0	0	0	0	0	0	0	0	0	0	0	0	0	0	0	0	0	0	0	0	19	0	0	0	0	0	0	0	0
ASV134	Eukaryota	Cercozoa	Filosa-Sarcomonadea	Glissomonadida	NA	NA	NA	0	0	0	6	0	0	0	4	0	0	0	0	0	0	0	0	0	0	0	0	0	0	0	0	2	0	0	0	0	0	0	0	0	0	0	0	0	0
ASV135	Eukaryota	Cercozoa	Filosa-Sarcomonadea	Glissomonadida	NA	NA	NA	0	0	0	12	0	0	0	0	0	0	0	0	0	0	0	0	0	0	0	0	0	0	0	0	0	0	0	0	0	0	0	0	0	0	0	0	0	0
ASV136	Eukaryota	Cercozoa	Filosa-Sarcomonadea	Glissomonadida	Proleptomonadidae	Proleptomonas	Proleptomonas_faecicola	0	0	0	15	0	0	0	0	0	0	0	0	0	0	0	0	0	0	0	0	0	0	0	0	0	0	0	0	0	0	0	0	0	0	0	0	0	0
ASV137	Eukaryota	Cercozoa	Filosa-Sarcomonadea	Glissomonadida	Sandonidae	Flectomonas	Flectomonas_ekelundi	0	0	0	15	0	0	0	0	0	0	0	0	0	0	11	0	0	0	0	0	19	0	3	12	0	3	0	0	0	0	0	1	0	6	38	0	12	2
ASV138	Eukaryota	Cercozoa	Filosa-Sarcomonadea	NA	NA	NA	NA	0	0	0	0	0	0	0	0	0	0	0	0	0	0	0	4	0	0	0	0	3	0	0	0	0	0	0	0	0	0	0	0	0	8	113	0	0	4
ASV139	Eukaryota	Cercozoa	Filosa-Sarcomonadea	NA	NA	NA	NA	0	0	0	42	0	0	0	0	0	0	0	0	0	0	0	0	0	0	0	0	0	0	0	0	0	0	0	0	0	0	0	0	0	0	0	0	0	0
ASV140	Eukaryota	Cercozoa	Filosa-Sarcomonadea	NA	NA	NA	NA	0	0	0	0	0	0	0	14	0	0	0	0	0	0	0	0	0	0	0	0	0	0	0	0	0	0	0	0	0	0	0	0	0	0	0	0	0	0
ASV141	Eukaryota	Cercozoa	Filosa-Sarcomonadea	NA	NA	NA	NA	0	0	0	0	0	0	0	0	0	0	0	0	0	0	0	0	0	0	0	0	0	0	0	0	0	0	0	0	0	0	0	0	0	0	0	12	0	0
ASV142	Eukaryota	Cercozoa	Filosa-Thecofilosea	Cryomonadida	Rhogostoma-lineage	Capsellina	Capsellina_sp.	0	0	164	0	0	0	0	38	0	0	0	0	0	0	0	0	0	0	0	0	0	0	0	0	0	0	0	0	0	0	0	0	0	0	0	20	0	0
ASV143	Eukaryota	Cercozoa	Filosa-Thecofilosea	Cryomonadida	Rhogostoma-lineage	NA	NA	0	44	0	0	0	0	0	0	0	0	0	0	0	0	0	8	0	0	0	0	0	0	0	0	0	0	0	0	0	0	0	0	0	16	149	0	0	0
ASV144	Eukaryota	Cercozoa	Filosa-Thecofilosea	Cryomonadida	Rhogostoma-lineage	NA	NA	0	0	0	0	0	0	0	0	0	0	0	0	0	0	0	0	0	0	0	0	0	0	0	0	0	0	0	0	0	190	0	0	0	0	0	0	0	0
ASV145	Eukaryota	Cercozoa	Filosa-Thecofilosea	Cryomonadida	Rhogostoma-lineage	NA	NA	0	0	0	0	0	0	0	0	0	0	0	0	0	0	0	0	0	0	0	0	0	0	0	0	0	0	0	0	0	98	0	0	0	0	0	0	0	0
ASV146	Eukaryota	Cercozoa	Filosa-Thecofilosea	Cryomonadida	Rhogostoma-lineage	NA	NA	0	0	0	17	0	0	0	0	0	0	0	0	0	0	0	0	0	0	0	0	0	0	0	0	0	0	0	0	0	0	0	0	0	0	0	0	0	0
ASV147	Eukaryota	Cercozoa	Filosa-Thecofilosea	Cryomonadida	Rhogostoma-lineage	Rhogostoma	Rhogostoma_minus	0	0	0	0	0	0	0	0	0	0	0	0	0	0	0	0	10	0	0	0	0	0	0	20	0	0	0	0	0	0	7	0	0	0	0	0	79	3
ASV148	Eukaryota	Cercozoa	Filosa-Thecofilosea	Cryomonadida	Rhogostoma-lineage	Rhogostoma	Rhogostoma_minus	0	0	0	0	0	0	0	0	0	0	0	0	0	3	0	0	0	0	0	0	0	0	7	0	0	0	0	0	0	47	0	0	0	0	0	5	0	0
ASV149	Eukaryota	Cercozoa	Filosa-Thecofilosea	Tectofilosida	Tectofilosida_X	Fisculla	NA	0	0	0	0	0	0	0	0	0	0	0	0	0	0	0	0	0	0	0	0	0	0	0	0	0	0	0	0	0	28	0	0	0	0	0	0	0	0
ASV150	Eukaryota	Cercozoa	NA	NA	NA	NA	NA	0	0	0	0	0	0	0	0	0	0	0	0	0	0	0	0	0	0	0	2	0	0	0	4	0	0	0	0	0	0	0	309	0	0	0	0	0	8
ASV151	Eukaryota	Cercozoa	NA	NA	NA	NA	NA	0	0	0	0	0	0	0	0	0	0	0	0	0	0	0	0	0	0	0	0	0	0	0	5	0	0	0	0	0	0	0	0	0	0	0	0	11	0
ASV152	Eukaryota	Cercozoa	Sainouroidea	Sainouroidea_X	Guttulinopsidae	Guttulinopsis	Guttulinopsis_vulgaris	0	0	0	0	0	0	0	0	0	0	0	0	0	0	0	0	0	0	0	0	0	0	0	0	0	0	0	0	0	48	0	0	0	0	0	0	0	0
ASV153	Eukaryota	Cercozoa	Sainouroidea	Sainouroidea_X	Guttulinopsidae	NA	NA	0	0	0	0	0	0	0	0	0	0	0	0	0	0	0	0	0	0	0	0	0	0	0	0	0	0	0	0	0	27	0	0	0	0	0	1	0	0
ASV154	Eukaryota	Cercozoa	Sainouroidea	Sainouroidea_X	Guttulinopsidae	Rosculus	NA	0	312	0	0	6	0	0	9	0	6	4	6	2	0	0	0	1	0	2	0	0	0	0	0	0	0	0	0	0	0	0	0	0	0	0	0	0	0
ASV155	Eukaryota	Cercozoa	Sainouroidea	Sainouroidea_X	Guttulinopsidae	Rosculus	Rosculus_hawesi	0	734	0	0	18	0	0	16	6	0	11	0	6	0	0	0	0	0	0	0	0	0	0	0	0	0	0	23	0	0	0	0	0	0	0	0	0	0
ASV156	Eukaryota	Cercozoa	Sainouroidea	Sainouroidea_X	Guttulinopsidae	Rosculus	Rosculus_vulgaris	0	108	17	0	150	0	0	0	0	0	0	0	0	0	0	0	0	0	0	0	0	0	0	0	0	0	0	11	0	0	0	0	0	0	0	0	0	0
ASV157	Eukaryota	Cercozoa	Sainouroidea	Sainouroidea_X	Guttulinopsidae	Rosculus	Rosculus_vulgaris	0	0	0	0	0	6	10	0	0	0	0	0	0	0	0	0	0	0	0	0	0	0	0	0	0	0	0	0	0	0	0	0	0	0	0	0	0	0
ASV158	Eukaryota	Cercozoa	Sainouroidea	Sainouroidea_X	Sainouroidea_XX	Acantholus	Acantholus_ambigus	0	2	0	0	0	0	0	0	0	0	0	0	0	0	0	0	4	0	0	0	0	0	2	60	0	0	0	0	0	0	0	0	0	0	0	0	0	0
ASV159	Eukaryota	Cercozoa	Sainouroidea	Sainouroidea_X	Sainouroidea_XX	Acantholus	Acantholus_ambigus	0	0	0	0	0	0	0	0	0	0	0	0	0	0	0	0	0	0	0	0	0	0	0	22	0	0	0	51	2	0	0	0	0	0	0	0	0	0
ASV160	Eukaryota	Ciliophora	Colpodea	Colpodea_X	Colpodida	Bresslaua	Bresslaua_vorax	0	0	42	0	0	0	0	0	0	0	0	43	0	0	0	0	0	13	0	0	0	0	0	0	0	0	0	0	0	0	48	0	15	0	0	0	15	0
ASV161	Eukaryota	Ciliophora	Colpodea	Colpodea_X	Colpodida	Bresslaua	Bresslaua_vorax	0	38	0	0	0	0	0	0	0	0	0	173	0	0	17	18	9	0	8	8	16	0	0	0	0	0	0	0	0	0	0	81	0	13	0	0	0	0
ASV162	Eukaryota	Ciliophora	Colpodea	Colpodea_X	Colpodida	Colpoda	Colpoda_inflata	0	0	12	0	0	0	0	0	0	0	0	0	0	0	0	0	0	0	0	0	0	0	0	0	0	0	0	0	0	0	0	58	0	0	0	0	0	13
ASV163	Eukaryota	Ciliophora	Colpodea	Colpodea_X	Colpodida	Colpoda	Colpoda_inflata	0	0	0	0	0	0	0	21	0	0	0	0	0	0	0	0	0	0	0	0	0	0	0	0	0	0	0	0	0	0	0	0	0	0	0	0	0	0
ASV164	Eukaryota	Ciliophora	Colpodea	Colpodea_X	Colpodida	Colpoda	Colpoda_inflata	0	0	0	0	0	0	0	0	0	0	0	0	0	0	0	0	0	0	0	0	0	0	0	0	0	0	0	0	0	109	0	0	0	0	0	0	0	0
ASV165	Eukaryota	Ciliophora	Colpodea	Colpodea_X	Colpodida	Colpoda	Colpoda_maupasi	0	57	0	0	0	0	0	6	0	0	0	0	0	0	0	0	0	0	0	0	0	0	0	0	0	0	0	0	0	0	6	0	0	0	0	0	0	0
ASV166	Eukaryota	Ciliophora	Colpodea	Colpodea_X	Colpodida	Colpoda	Colpoda_steinii	0	10	19	0	0	0	0	0	0	0	0	0	0	0	0	0	0	0	0	0	0	0	0	0	0	0	0	0	3	0	3	0	0	0	0	0	0	0
ASV167	Eukaryota	Ciliophora	Colpodea	Colpodea_X	Colpodida	Colpoda	Colpoda_steinii	0	0	0	0	0	0	0	10	0	0	0	0	0	0	4	0	0	0	0	0	0	0	0	0	0	0	0	0	0	0	0	0	0	0	0	0	0	0
ASV168	Eukaryota	Ciliophora	Colpodea	Colpodea_X	Colpodida	NA	NA	0	234	0	0	16	0	0	8	0	6	6	0	0	0	0	0	0	0	0	0	0	0	0	0	0	0	0	0	0	0	0	0	0	0	0	0	0	0
ASV169	Eukaryota	Ciliophora	Colpodea	Colpodea_X	Colpodida	NA	NA	0	36	21	0	0	0	0	60	0	0	0	15	0	0	0	0	0	0	0	0	0	0	0	0	0	0	0	0	0	0	0	0	0	0	0	0	0	0
ASV170	Eukaryota	Ciliophora	Colpodea	Colpodea_X	Colpodida	NA	NA	0	0	0	0	0	0	8	0	0	0	0	27	0	0	0	0	0	0	0	0	0	0	0	0	0	0	0	0	0	0	0	0	0	0	0	0	0	0
ASV171	Eukaryota	Ciliophora	Colpodea	Colpodea_X	Colpodida	NA	NA	0	0	0	21	0	0	0	0	0	0	0	0	0	0	0	0	0	0	0	0	0	0	3	0	0	0	0	0	0	0	0	0	0	0	0	0	0	0
ASV172	Eukaryota	Ciliophora	Colpodea	Colpodea_X	Colpodida	NA	NA	0	0	0	0	0	0	0	0	0	0	0	0	0	0	0	0	0	0	0	0	0	0	0	0	0	0	0	0	0	0	0	14	0	0	0	0	0	0
ASV173	Eukaryota	Ciliophora	Colpodea	Colpodea_X	Colpodida	NA	NA	12	0	0	0	0	0	0	0	0	0	0	0	0	0	0	0	0	0	0	0	0	0	0	0	0	0	0	0	0	0	0	0	0	0	0	0	0	0
ASV174	Eukaryota	Ciliophora	Colpodea	Colpodea_X	NA	NA	NA	71	0	0	6	0	6	0	7	0	0	0	0	0	5	0	0	0	0	0	0	0	0	0	0	0	0	0	0	0	0	0	0	0	0	0	0	0	0
ASV175	Eukaryota	Ciliophora	Colpodea	Colpodea_X	NA	NA	NA	0	0	0	0	0	0	0	0	0	0	0	0	0	0	0	0	0	0	0	0	0	0	0	0	0	0	0	0	0	29	0	0	0	0	0	0	0	0
ASV176	Eukaryota	Ciliophora	Colpodea	Colpodea_X	Platyophryida	NA	NA	0	0	0	0	0	0	0	0	0	0	0	0	0	0	1	0	0	0	0	0	0	0	0	0	0	0	0	0	0	78	0	0	0	0	0	0	0	0
ASV177	Eukaryota	Ciliophora	Colpodea	Colpodea_X	Platyophryida	Platyophrya	NA	0	0	0	0	0	0	7	0	0	0	0	0	0	0	0	0	0	0	0	0	0	0	0	0	0	0	0	0	0	33	0	0	0	0	0	0	0	0
ASV178	Eukaryota	Ciliophora	Colpodea	Colpodea_X	Platyophryida	Platyophrya	Platyophrya_sp.	0	0	0	0	0	4	6	0	5	0	0	0	0	0	0	0	0	0	0	0	0	0	0	0	0	0	0	0	0	0	0	0	0	0	0	0	0	0
ASV179	Eukaryota	Ciliophora	Colpodea	Colpodea_X	Platyophryida	Platyophrya	Platyophrya_vorax	0	213	0	0	17	0	0	17	0	6	7	0	4	0	0	0	7	0	0	0	0	0	0	20	0	0	0	11	0	0	14	0	0	17	10	0	285	10
ASV180	Eukaryota	Ciliophora	Colpodea	Colpodea_X	Platyophryida	Platyophryida_X	Platyophryida_X_sp.	28	0	0	0	0	0	0	0	0	0	0	0	0	0	0	0	0	0	0	0	0	0	0	0	0	0	0	0	0	0	0	0	0	0	0	0	0	0
ASV181	Eukaryota	Ciliophora	Colpodea	Colpodea_X	Sandmanniellidae	Sandmanniella	Sandmanniella_sp.	0	0	0	0	0	0	0	0	0	0	0	0	0	0	0	0	0	0	0	0	0	0	0	0	0	0	0	0	0	0	0	0	0	0	64	0	0	0
ASV182	Eukaryota	Ciliophora	Colpodea	Colpodea_X	Sandmanniellidae	Sandmanniella	Sandmanniella_sp.	0	45	0	0	0	0	0	0	0	0	0	0	0	0	0	0	0	0	0	0	0	0	0	0	0	0	0	0	0	0	0	0	0	0	0	0	0	0
ASV183	Eukaryota	Ciliophora	Heterotrichea	Heterotrichea_X	Blepharismidae	Blepharisma	Blepharisma_sp.	0	0	0	0	0	0	0	0	0	0	0	16	0	0	0	0	0	0	0	0	0	0	0	0	0	0	0	0	0	0	68	0	0	13	7	0	10	4
ASV184	Eukaryota	Ciliophora	Litostomatea	Haptoria_7	Spathidiida	NA	NA	0	0	0	0	0	0	0	0	0	0	0	0	0	0	0	0	0	0	0	0	0	0	0	0	0	0	0	0	0	91	0	0	0	0	0	0	0	0
ASV185	Eukaryota	Ciliophora	Litostomatea	Haptoria_7	Spathidiida	Paraenchelys	Paraenchelys_terricola	0	0	183	0	0	0	0	0	0	0	0	0	0	0	0	0	0	0	0	0	0	0	0	0	0	0	0	0	0	0	40	0	0	11	0	0	5	8
ASV186	Eukaryota	Ciliophora	Litostomatea	Litostomatea_X	Litostomatea_XX	Arcuospathidium	Arcuospathidium_namibiense	0	0	0	40	0	0	0	26	0	0	0	0	0	0	0	0	0	0	0	0	0	0	0	0	0	0	0	0	0	0	0	0	0	0	0	0	0	0
ASV187	Eukaryota	Ciliophora	Litostomatea	Litostomatea_X	Litostomatea_XX	Pseudoholophrya	Pseudoholophrya_terricola	0	0	0	0	0	0	0	0	0	0	0	7	0	0	0	0	0	0	0	0	0	0	0	0	0	0	0	0	0	0	19	0	0	0	0	0	6	0
ASV188	Eukaryota	Ciliophora	NA	NA	NA	NA	NA	0	0	0	0	0	0	0	0	0	0	0	0	0	0	0	0	0	0	0	0	0	0	0	0	0	0	0	0	0	0	11	0	0	4	0	0	0	0
ASV189	Eukaryota	Ciliophora	Oligohymenophorea	Peritrichia_2	Sessilida	Vorticella	Vorticella_convallaria	0	0	0	0	0	0	0	0	0	0	0	0	0	0	0	0	0	0	0	0	0	0	0	0	0	0	0	0	0	36	0	0	0	0	0	0	0	0
ASV190	Eukaryota	Ciliophora	Phyllopharyngea	Suctoria	Acinetidae_2	Acineta	NA	0	0	0	0	0	0	0	0	0	0	0	0	0	0	0	0	0	0	0	0	0	0	0	0	0	0	0	0	0	99	0	0	0	0	0	1	0	0
ASV191	Eukaryota	Ciliophora	Spirotrichea	Hypotrichia	Halteriidae	Halteria	Halteria_grandinella	0	0	0	0	0	0	0	0	0	0	0	0	0	0	0	0	0	0	0	0	0	0	0	0	0	0	0	0	0	49	0	0	0	0	0	0	0	0
ASV192	Eukaryota	Ciliophora	Spirotrichea	Hypotrichia	Oxytrichidae	NA	NA	436	5	9	10	5	7	0	1390	0	10	14	0	5	28	0	0	0	0	0	0	0	0	0	0	29	0	0	0	0	0	0	0	0	0	0	0	0	0
ASV193	Eukaryota	Ciliophora	Spirotrichea	Hypotrichia	Urostylidae	Pseudonotohymena	Pseudonotohymena_antarctica	93	0	5	6	0	0	0	7	0	0	0	0	0	0	0	0	0	0	0	0	0	0	0	0	0	0	0	0	0	0	0	0	0	0	0	0	0	0
ASV194	Eukaryota	Discosea	Discosea_X	Centramoebia	Acanthamoebidae	Acanthamoeba	Acanthamoeba_palestinensis	0	0	0	0	0	0	0	0	0	0	0	0	0	0	0	0	0	0	0	0	0	0	0	0	0	0	0	0	0	83	0	0	0	0	0	0	0	0
ASV195	Eukaryota	Discosea	Discosea_X	Centramoebia	Acanthamoebidae	Acanthamoeba	Acanthamoeba_palestinensis	0	0	38	9	0	0	2	0	0	0	0	0	0	0	0	0	0	0	0	0	0	0	0	0	0	0	0	0	0	0	0	0	0	0	0	0	0	0
ASV196	Eukaryota	Discosea	Discosea_X	Centramoebia	Acanthamoebidae	Acanthamoeba	Acanthamoeba_rhysodes	0	16	0	0	0	0	0	13	0	0	0	0	0	0	0	0	0	0	0	0	0	0	0	0	0	0	0	0	0	0	0	0	0	0	22	3	0	1
ASV197	Eukaryota	Discosea	Discosea_X	Centramoebia	Acanthamoebidae	Acanthamoeba	Acanthamoeba_sp.	0	0	0	25	0	0	2	0	8	0	0	0	0	0	0	0	0	0	0	0	0	0	0	0	0	0	0	0	0	0	0	0	0	0	0	0	40	0
ASV198	Eukaryota	Discosea	Discosea_X	Centramoebia	Acanthamoebidae	Acanthamoeba	Acanthamoeba_sp.	0	0	0	0	0	4	0	0	0	0	0	0	0	0	0	0	0	0	0	0	0	0	0	0	0	0	0	0	4	0	0	0	0	3	10	0	0	0
ASV199	Eukaryota	Discosea	Discosea_X	Centramoebia	Acanthamoebidae	Protacanthamoeba	Protacanthamoeba_bohemica	0	0	0	0	0	0	0	0	0	0	0	0	0	0	0	0	0	0	0	0	0	0	0	0	0	0	0	0	0	66	0	0	0	0	0	0	0	0
ASV200	Eukaryota	Discosea	Discosea_X	Centramoebia	Acanthamoebidae	Protacanthamoeba	Protacanthamoeba_bohemica	0	0	0	6	0	0	0	8	0	0	0	0	0	0	0	0	0	0	0	0	0	0	0	0	0	0	0	0	0	0	0	0	0	0	0	0	0	0
ASV201	Eukaryota	Discosea	Discosea_X	Centramoebia	Acanthamoebidae	Protacanthamoeba	Protacanthamoeba_sp.	0	0	0	0	0	0	0	0	0	0	0	0	0	0	0	0	0	0	0	0	0	0	0	0	0	0	0	0	0	0	0	44	0	0	0	0	0	0
ASV202	Eukaryota	Discosea	Discosea_X	Centramoebia	Acanthamoebidae	Protacanthamoeba	Protacanthamoeba_sp.	0	0	6	28	0	0	0	0	0	0	0	0	0	0	0	0	0	0	0	0	0	0	0	0	0	0	0	0	0	0	0	0	0	13	0	0	1	0
ASV203	Eukaryota	Discosea	Discosea_X	Centramoebia	Acanthamoebidae	Protacanthamoeba	Protacanthamoeba_sp.	0	0	0	0	0	0	0	0	0	0	0	0	0	0	0	0	0	0	0	0	0	0	0	0	0	0	0	0	0	31	0	0	0	0	0	0	0	0
ASV204	Eukaryota	Discosea	Discosea_X	Centramoebia	Pellitida	Endostelium	NA	0	0	0	25	0	0	0	0	0	0	0	0	0	0	0	0	0	0	0	0	0	0	0	5	0	0	0	0	0	0	1	0	0	1	1	0	0	0
ASV205	Eukaryota	Discosea	Discosea_X	Flabellinia	Myxamoebae	Mycamoeba	Mycamoeba_gemmipara	0	0	0	12	0	0	0	0	0	0	0	0	0	0	0	0	0	0	0	0	0	0	0	0	0	0	0	0	0	0	0	0	0	0	0	0	0	0
ASV206	Eukaryota	Discosea	Discosea_X	NA	NA	NA	NA	0	0	0	35	0	0	0	0	0	0	0	0	0	0	0	0	0	0	0	0	0	0	0	0	0	0	0	0	0	0	0	0	0	0	0	0	0	0
ASV207	Eukaryota	Endomyxa	Vampyrellida	Leptophryidae	NA	NA	NA	0	0	5	0	0	0	0	0	0	0	0	0	0	0	14	5	0	0	0	0	4	0	10	0	0	0	0	0	0	0	8	0	0	64	122	0	6	0
ASV208	Eukaryota	Endomyxa	Vampyrellida	Leptophryidae	NA	NA	NA	4	0	0	0	0	0	0	0	0	0	0	0	0	0	0	0	0	0	0	0	0	0	0	0	0	0	0	0	0	62	0	0	0	0	0	0	0	0
ASV209	Eukaryota	Endomyxa	Vampyrellida	Leptophryidae	NA	NA	NA	0	0	0	0	0	0	0	0	0	0	0	0	0	0	0	0	0	0	0	0	0	0	0	0	2	0	0	0	0	24	0	0	0	0	0	0	0	0
ASV210	Eukaryota	Endomyxa	Vampyrellida	NA	NA	NA	NA	0	0	0	0	0	0	0	0	0	0	0	0	0	0	0	0	0	0	0	0	0	0	0	0	0	0	0	0	0	91	0	0	0	0	0	0	0	0
ASV211	Eukaryota	Euglenozoa	Euglenida	Petalomonadida	Scytomonadidae	Scytomonas	Scytomonas_saepesedens	0	0	0	0	0	0	0	0	0	0	0	0	0	0	0	0	0	0	0	0	0	0	0	0	2	0	0	0	0	100	0	0	0	0	0	0	0	0
ASV212	Eukaryota	Euglenozoa	Euglenida	Petalomonadida	Scytomonadidae	Scytomonas	Scytomonas_saepesedens	0	0	0	0	0	0	0	0	0	0	0	0	0	0	2	12	0	0	0	0	0	0	0	0	0	0	0	0	0	0	0	0	0	0	0	0	0	0
ASV213	Eukaryota	Evosea	Eumycetozoa	Dictyosteliida	Dictyosteliida-Group-IV	Dictyostelium-Group-IV	Dictyostelium_giganteum	0	14	0	0	0	0	0	0	0	0	0	0	0	0	0	0	0	0	0	0	0	0	0	0	0	0	0	0	0	0	0	0	0	0	0	0	0	0
ASV214	Eukaryota	Evosea	Eumycetozoa	Dictyosteliida	Dictyosteliida-Group-IV	Dictyostelium-Group-IV	NA	0	0	0	0	12	0	0	0	0	0	0	0	0	0	0	0	0	0	0	0	0	0	0	0	0	0	0	0	0	0	0	0	0	0	0	0	0	0
ASV215	Eukaryota	Evosea	Eumycetozoa	Stemonitida	Stemonitidae	NA	NA	0	0	0	0	0	0	0	0	0	0	0	0	0	0	1	0	0	0	0	53	0	0	0	0	0	0	0	0	0	15	0	0	0	0	0	0	0	0
ASV216	Eukaryota	Evosea	Eumycetozoa	NA	NA	NA	NA	0	0	0	0	0	0	0	24	0	0	0	0	0	0	0	0	0	0	0	0	0	0	0	0	0	0	0	0	0	0	0	0	0	0	0	0	0	0
ASV217	Eukaryota	Evosea	Eumycetozoa	Physariida	PhysaridPhysaraceaea	Protophysarum	Protophysarum_sp.	0	29	0	0	4	0	0	30	0	0	0	8	0	0	0	0	0	0	0	0	0	1	0	0	0	0	0	0	0	0	0	0	0	0	0	0	44	0
ASV218	Eukaryota	Evosea	Evosea_X	Fractovitellida	Schizoplasmodiidae	Schizoplasmodium	Schizoplasmodium_cavostelioides	0	0	0	0	0	0	0	0	0	0	0	0	0	0	0	0	0	0	4	0	0	0	0	0	0	0	0	0	0	30	0	0	0	0	0	0	0	0
ASV219	Eukaryota	Evosea	Evosea_X	Fractovitellida	Schizoplasmodiidae	Schizoplasmodium	Schizoplasmodium_cavostelioides	0	0	0	0	0	0	0	18	0	0	0	0	0	0	0	0	0	0	0	0	0	0	0	0	0	0	0	0	0	0	0	0	0	0	0	0	0	0
ASV220	Eukaryota	Evosea	Evosea_X	NA	NA	NA	NA	0	0	0	0	0	0	0	0	5	0	0	0	0	0	0	0	0	0	0	0	0	0	0	0	0	0	0	0	0	0	0	0	21	0	0	0	0	0
ASV221	Eukaryota	Evosea	Evosea_X	Variosea	Fractovitellida	Schizoplasmodiidae	NA	0	0	0	0	0	0	0	20	0	0	0	0	0	0	0	0	0	0	0	0	0	0	0	0	0	0	0	0	0	0	0	0	0	0	0	0	0	0
ASV222	Eukaryota	Evosea	Evosea_X	Variosea	Fractovitellida	Schizoplasmodiidae	NA	0	0	0	0	0	0	0	8	0	0	0	0	0	0	0	0	0	0	0	0	0	0	0	0	0	0	0	0	0	0	0	0	0	3	0	0	0	0
ASV223	Eukaryota	Evosea	Evosea_X	Variosea	NA	NA	NA	0	0	0	9	0	0	0	7	0	0	0	0	0	0	0	0	0	0	0	0	0	0	0	0	0	0	0	0	0	0	0	0	0	0	0	0	0	0
ASV224	Eukaryota	Evosea	Evosea_X	Variosea	Variosea_X	Ischnamoebidae	NA	0	0	0	20	0	0	0	0	0	0	0	4	0	0	0	0	0	0	0	0	0	0	0	0	0	0	0	0	0	0	0	0	0	0	0	0	0	0
ASV225	Eukaryota	Evosea	Variosea	Flamellidae	Flamella-lineage	Flamella-lineage_X	Flamella-lineage_X_sp.	0	0	0	0	0	0	0	0	0	0	0	0	0	0	0	0	0	0	0	0	0	0	0	0	0	0	0	0	0	31	0	0	0	0	0	0	0	0
ASV226	Eukaryota	Evosea	Variosea	Variosea_X	Filamoebidae	Filamoeba	Filamoeba_sp.	0	0	0	0	0	0	0	0	0	0	0	2	0	0	2	0	0	0	0	0	0	0	0	0	0	0	0	0	0	43	0	64	0	4	0	0	0	2
ASV227	Eukaryota	Evosea	Variosea	Variosea_X	Variosea_XX	Variosea_XXX	Variosea_XXX_sp.	0	0	0	0	0	0	0	0	0	0	0	0	0	0	0	0	0	0	0	0	0	0	0	0	0	0	0	0	0	0	0	0	0	0	38	0	0	0
ASV228	Eukaryota	Evosea	Variosea	Variosea_X	Variosea_XX	Variosea_XXX	Variosea_XXX_sp.	0	0	0	0	0	0	0	0	0	0	0	0	0	0	0	14	0	0	0	0	0	0	0	0	0	0	0	0	0	0	0	0	0	0	0	0	0	0
ASV229	Eukaryota	Fornicata	Fornicata_X	Diplomonadida	Hexamitidae	NA	NA	0	4	1	0	0	22	0	6	0	5	261	10	20	42	35	68	8	128	27	198	2	0	19	0	3	15	16	3	267	0	0	25	4	3	72	1	3	9
ASV230	Eukaryota	Fornicata	Fornicata_X	Diplomonadida	Hexamitidae	NA	NA	0	0	0	0	1	0	0	0	0	0	0	0	0	0	0	0	0	0	0	0	0	0	0	0	0	0	0	0	46	0	0	0	0	0	0	0	0	0
ASV231	Eukaryota	Heterolobosea	Tetramitia	Acrasida	Acrasidae	Allovahlkampfia	Allovahlkampfia_sp.	0	0	16	9	0	0	0	0	0	0	0	1	0	0	0	0	0	0	0	0	0	0	0	0	0	0	0	0	0	0	0	0	0	0	0	0	0	0
ASV232	Eukaryota	Heterolobosea	Tetramitia	Acrasida	Acrasidae	Allovahlkampfia	Allovahlkampfia_sp.	0	0	0	0	0	0	0	0	0	0	0	0	0	0	0	0	0	0	0	0	0	0	0	0	0	0	0	0	0	12	0	0	0	0	0	0	0	0
ASV233	Eukaryota	Heterolobosea	Tetramitia	Tetramitia_V	Vahlkampfiidae	Vahlkampfia	Vahlkampfia_lobospinosa	0	0	0	20	0	0	2	0	0	0	0	0	0	0	0	0	0	0	0	0	0	0	0	0	0	0	0	0	0	0	0	0	0	0	0	2	0	0
ASV234	Eukaryota	Heterolobosea	Tetramitia	Tetramitia_VI	Vahlkampfiidae	Paravahlkampfia	Paravahlkampfia_sp.	0	0	0	0	0	0	0	0	0	0	0	0	0	0	0	0	0	0	0	0	0	0	0	0	0	0	0	0	0	26	0	0	0	0	0	0	0	0
ASV235	Eukaryota	Nematoda	Chromadorea	Monhysterida	Monhysteridae	Halomonhystera	Halomonhystera_sp.	0	0	0	0	0	0	0	0	0	0	0	0	0	0	0	0	0	0	0	0	0	0	0	0	0	0	0	0	0	237	0	0	0	0	0	0	0	0
ASV236	Eukaryota	Nematoda	Chromadorea	Monhysterida	Monhysteridae	Halomonhystera	Halomonhystera_sp.	0	0	0	0	0	0	0	0	0	0	0	0	0	0	0	0	0	0	0	0	0	0	0	0	0	0	0	0	0	136	0	0	0	0	0	0	0	0
ASV237	Eukaryota	Nematoda	Chromadorea	Monhysterida	Monhysteridae	Halomonhystera	Halomonhystera_sp.	0	0	0	0	0	0	0	0	0	0	0	0	0	0	0	0	0	0	0	0	0	0	0	0	0	0	0	0	0	113	0	0	0	0	0	0	0	0
ASV238	Eukaryota	Nematoda	Chromadorea	Monhysterida	Monhysteridae	Halomonhystera	Halomonhystera_sp.	0	0	0	0	0	0	0	0	0	0	0	0	0	0	0	0	0	0	0	0	0	0	0	0	0	0	0	0	0	54	0	0	0	0	0	0	0	0
ASV239	Eukaryota	Nematoda	Chromadorea	Monhysterida	Monhysteridae	Halomonhystera	Halomonhystera_sp.	0	0	0	0	0	0	0	0	0	0	0	0	0	0	0	0	0	0	0	0	0	0	0	0	0	0	0	0	0	64	0	0	0	0	0	0	0	0
ASV240	Eukaryota	Nematoda	Chromadorea	Monhysterida	Monhysteridae	Halomonhystera	Halomonhystera_sp.	0	0	0	0	0	0	0	0	0	0	0	0	0	0	0	0	0	0	0	0	0	0	0	0	0	0	0	0	0	36	0	0	0	0	0	0	0	0
ASV241	Eukaryota	Nematoda	Chromadorea	Monhysterida	Monhysteridae	Halomonhystera	Halomonhystera_sp.	0	0	0	0	0	0	0	0	0	0	0	0	0	0	0	0	0	0	0	0	0	0	0	0	0	0	0	0	0	30	0	0	0	0	0	0	0	0
ASV242	Eukaryota	Nematoda	Chromadorea	Monhysterida	Monhysteridae	Halomonhystera	Halomonhystera_sp.	0	0	0	0	0	0	0	0	0	0	0	0	0	0	0	0	0	0	0	0	0	0	0	0	0	0	0	0	0	21	0	0	0	0	0	0	0	0
ASV243	Eukaryota	Nematoda	Chromadorea	Monhysterida	Monhysteridae	Halomonhystera	Halomonhystera_sp.	0	0	0	0	0	0	0	0	0	0	0	0	0	0	0	0	0	0	0	0	0	0	0	0	0	0	0	0	0	17	0	0	0	0	0	0	0	0
ASV244	Eukaryota	Nematoda	Enoplea	Capillariidae	Capillariidae	Eucoleus	Eucoleus_sp.	6	0	0	0	0	7	119	0	0	0	0	0	61	0	19	0	0	0	0	116	0	0	0	0	0	0	0	0	0	0	0	7	0	0	15	0	0	0
ASV245	Eukaryota	Nematoda	Enoplea	Capillariidae	Capillariidae	Eucoleus	Eucoleus_sp.	0	0	0	0	0	0	0	0	0	0	0	0	0	0	0	11	0	0	0	0	0	0	0	0	0	0	0	0	0	0	0	0	0	6	152	0	2	2
ASV246	Eukaryota	Nematoda	Enoplea	Trichinellida	Capillariidae	Capillaria	Capillaria_sp.	0	0	0	0	0	0	0	0	0	0	0	6	0	0	15	8	6	0	515	0	0	0	8	0	0	11	0	0	0	0	0	0	2	0	0	0	0	0
ASV247	Eukaryota	Parabasalia	Trichomonadea	Trichomonadida	Trichomonadidae	Tetratrichomonas	NA	0	0	0	0	0	2	0	0	0	0	6	48	0	110	16828	76	50	0	67	50	155	0	0	0	6	0	0	0	135	7	0	0	0	229	0	0	6	0
ASV248	Eukaryota	Platyhelminthes	Trematoda	Digenea	NA	NA	NA	0	0	0	0	0	0	0	0	0	0	0	36	0	0	72	0	0	0	0	0	172	0	40	77	0	11	0	0	50	0	35	65	1262	33	0	0	3	0
ASV249	Eukaryota	Platyhelminthes	Trematoda	Digenea	NA	NA	NA	0	0	0	0	0	0	0	0	0	0	0	0	0	0	0	0	69	0	0	0	0	0	0	0	0	0	0	0	0	0	0	0	0	0	0	0	0	0
ASV250	Eukaryota	Platyhelminthes	Trematoda	Digenea	NA	NA	NA	0	0	0	0	0	0	0	0	0	0	0	0	0	0	0	0	0	0	0	0	0	0	0	0	0	0	0	0	0	0	0	0	76	0	0	0	0	0
ASV251	Eukaryota	Platyhelminthes	Trematoda	Diplostomida	Diplostomidae	Posthodiplostomum	Posthodiplostomum_sp.	0	32	0	0	22	0	0	0	0	0	0	0	0	0	88	0	2	0	0	29	309	2	29	37	40	9	15	3083	27	0	25	134	18	163	32	0	38	243
ASV252	Eukaryota	Platyhelminthes	Trematoda	Opisthorchiida	Echinostomatidae	Echinostoma	Echinostom_sp.	0	0	0	244	0	0	0	0	0	0	0	0	0	0	0	0	0	0	0	0	0	0	0	0	0	0	0	0	0	0	0	0	0	0	0	0	0	0
ASV253	Eukaryota	Platyhelminthes	Trematoda	Opisthorchiida	Echinostomatidae	Echinostoma	Echinostoma_sp.	0	0	0	0	0	0	0	0	0	0	0	0	0	0	0	0	0	0	0	0	0	0	0	0	0	0	0	0	0	0	0	0	0	0	0	0	0	322
ASV254	Eukaryota	Platyhelminthes	Trematoda	Opisthorchiida	Echinostomatidae	Echinostoma	NA	1624	1043	24337	10263	143	3357	829	1194	37	299	30282	78	498	31239	3582	287	28121	158	340	934	22352	7	215	5007	76	116	109	16	230	128	127	2799	85	3384	323	5	19995	22429
ASV255	Eukaryota	Platyhelminthes	Trematoda	Opisthorchiida	Echinostomatidae	Echinostoma	NA	0	147	2199	768	0	195	0	178	0	0	2527	0	0	1800	174	0	471	0	0	0	1566	0	0	294	0	0	0	0	0	0	0	91	0	195	0	0	2402	199
ASV256	Eukaryota	Platyhelminthes	Trematoda	Opisthorchiida	Echinostomatidae	Echinostoma	NA	0	0	219	0	0	0	0	0	0	0	0	0	0	0	0	0	530	0	0	0	0	0	0	0	0	0	0	0	0	0	0	0	0	0	0	0	0	0
ASV257	Eukaryota	Platyhelminthes	Trematoda	Opisthorchiida	Heterophyidae	Euryhelmis	Euryhelmis_costaricensis	0	0	0	0	0	5	0	0	0	0	6	0	0	0	0	0	0	31	0	0	0	0	0	0	0	0	0	0	0	0	0	0	0	0	0	0	0	0
ASV258	Eukaryota	Preaxostyla	Preaxostyla_X	Oxymonadida	NA	NA	NA	0	0	0	0	0	0	0	0	0	0	0	0	0	0	0	0	0	0	0	0	4	0	0	0	0	0	0	0	0	0	0	0	0	143	14	0	0	0
ASV259	Eukaryota	Stramenopiles	Bigyra	Amphifilida	Amphifilaceae	NA	NA	0	0	0	0	0	0	0	0	0	0	0	0	0	0	0	0	0	0	0	0	0	0	0	0	0	0	0	0	0	16	0	0	0	0	0	0	0	0
ASV260	Eukaryota	Tubulinea	Elardia	Arcellinida	Phryganellina	Cryptodifflugia	Cryptodifflugia_operculata	0	0	0	0	0	0	0	0	0	0	0	0	0	0	0	0	0	0	0	0	0	0	0	0	0	0	0	0	0	59	0	0	0	0	0	0	4	0
ASV261	Eukaryota	Tubulinea	Elardia	Arcellinida	Phryganellina	Cryptodifflugia	NA	0	0	0	29	0	0	0	0	0	0	0	0	0	0	0	0	0	0	0	0	0	0	0	0	0	0	0	0	0	0	0	0	0	0	0	0	0	0
ASV262	Eukaryota	Tubulinea	Elardia	Arcellinida	Phryganellina	Phryganella	Phryganella_paradoxa	0	0	0	0	0	0	0	0	0	0	0	0	0	0	0	0	0	0	0	0	0	0	0	0	0	0	0	0	0	40	0	0	0	0	0	0	0	0
ASV263	Eukaryota	Tubulinea	Elardia	Euamoebida	Hartmannellidae	Copromyxa	Copromyxa_protea	0	0	0	0	0	0	0	0	0	0	0	0	0	0	0	0	0	0	0	0	0	0	0	0	0	0	0	0	0	0	0	0	78	0	0	0	0	0
ASV264	Eukaryota	Tubulinea	Elardia	Euamoebida	Nolandellidae	Nolandellidae_X	Nolandellidae_X_sp.	0	0	0	0	0	0	0	25	0	0	0	0	0	0	0	0	0	0	0	0	0	0	0	0	0	0	0	0	0	0	0	0	0	0	0	0	0	0
ASV265	Eukaryota	Tubulinea	Elardia	Leptomyxida	Leptomyxidae	Leptomyxa	Leptomyxa_valladaresi	0	0	0	40	0	0	0	0	3	0	0	0	0	0	0	0	0	0	0	0	0	0	0	0	0	0	0	0	0	0	0	0	0	0	0	0	0	0
NA means that no result for that taxon is available in that study
