# Supplementary material for: Metabarcoding of protozoa and helminth in black-necked cranes: a high prevalence of parasites and free-living amoebae
Source: Parasite. 2024 May 30;31:28. doi: 10.1051/parasite/2024028 (PMC11141520; doi:10.1051/parasite/2024028)
Supplement: Supplementary file 1 — Supplementary Table S1. Primers used in specific PCRs. Supplementary Table S2. Original classification of protozoa and helminths. Supplementary Table S3. BLAST results of the 31 sequences of parasites. [file parasite-31-28-s1.zip › parasite230171-1-olm/Supplementary Table 3.xlsx]

## Sheet: Sheet1
Supplementary Table S3. The BLAST result of the 31 sequences of parasites.
ASV	Scientific Name	Max Score	Total Score	Query Cover	E value	Per. ident	Acc. Len	Accession
ASV1	Eucoleus contortus	226	226	1	9e-55	96.4	1798	LC424996.1
	Eucoleus sp. Toda-2010c	222	222	1	4e-53	95.68	1819	LC052384.2
	Eucoleus perforans	217	217	1	5e-52	94.96	1798	LC424998.1
	Eucoleus perforans	217	217	1	5e-52	94.96	1798	LC424997.1
	Capillaria sp. cat-2018	217	217	1	5e-52	94.96	1846	MW709574.1
	Eucoleus sp. Toda-2010c	215	215	1	2e-51	94.24	1814	LC052385.1
	Eucoleus aerophilus	212	212	1	2e-50	93.62	2676	KJ188166.1
	Eucoleus aerophilus	212	212	1	2e-50	93.62	2375	KJ188163.1
	Eucoleus aerophilus	212	212	1	2e-50	93.62	2386	KJ188162.1
	Eucoleus aerophilus	212	212	1	2e-50	93.62	2402	KJ188161.1
ASV2	Eucoleus contortus	222	222	1	4e-53	95.68	1798	LC424996.1
	Eucoleus sp. Toda-2010c	217	217	1	5e-52	94.96	1819	LC052384.2
	Eucoleus perforans	213	213	1	2e-50	94.24	1798	LC424998.1
	Eucoleus perforans	213	213	1	2e-50	94.24	1798	LC424997.1
	Capillaria sp. cat-2018	213	213	1	2e-50	94.24	1846	MW709574.1
	Eucoleus sp. Toda-2010c	211	211	1	7e-50	93.53	1814	LC052385.1
	Eucoleus aerophilus	207	207	1	8e-49	92.91	2676	KJ188166.1
	Eucoleus aerophilus	207	207	1	8e-49	92.91	2375	KJ188163.1
	Eucoleus aerophilus	207	207	1	8e-49	92.91	2386	KJ188162.1
	Eucoleus aerophilus	207	207	1	8e-49	92.91	2402	KJ188161.1
ASV3	Echinostoma revolutum	232	232	1	2e-56	98.5	6856	OR509028.1
	Echinostoma miyagawai	232	232	1	2e-56	98.5	6854	OR509027.1
	Echinostoma revolutum	232	232	1	2e-56	98.5	3070	OP627676.1
	Echinostoma revolutum	232	232	1	2e-56	98.5	1235	MW001029.1
	Echinostoma revolutum	232	232	1	2e-56	98.5	1235	MW001028.1
	Echinostoma revolutum	232	232	1	2e-56	98.5	1235	MW001027.1
	Echinostoma revolutum	232	232	1	2e-56	98.5	1235	MW001026.1
	Echinostoma caproni	232	232	1	2e-56	98.5	1977	L06567.1
	Echinostoma revolutum	230	230	0.99	7e-56	98.48	1240	OP627675.1
	Echinochasmus sp. Sar-Basr	230	230	0.99	7e-56	98.48	685	MK911715.1
ASV4	Echinostoma revolutum	236	236	1	2e-57	99.25	6856	OR509028.1
	Echinostoma miyagawai	236	236	1	2e-57	99.25	6854	OR509027.1
	Echinostoma revolutum	236	236	1	2e-57	99.25	3070	OP627676.1
	Echinostoma revolutum	236	236	1	2e-57	99.25	1235	MW001029.1
	Echinostoma revolutum	236	236	1	2e-57	99.25	1235	MW001028.1
	Echinostoma revolutum	236	236	1	2e-57	99.25	1235	MW001027.1
	Echinostoma revolutum	236	236	1	2e-57	99.25	1235	MW001026.1
	Echinostoma caproni	236	236	1	2e-57	99.25	1977	L06567.1
	Echinostoma revolutum	234	234	0.99	6e-57	99.24	1240	OP627675.1
	Echinochasmus sp. Sar-Basr	230	230	0.99	7e-56	98.48	685	MK911715.1
ASV5	Echinostoma revolutum	234	234	0.99	6e-57	99.24	6856	OR509028.1
	Echinostoma miyagawai	234	234	0.99	6e-57	99.24	6854	OR509027.1
	Echinostoma revolutum	234	234	0.99	6e-57	99.24	3070	OP627676.1
	Echinostoma revolutum	234	234	0.99	6e-57	99.24	1235	MW001029.1
	Echinostoma revolutum	234	234	0.99	6e-57	99.24	1235	MW001028.1
	Echinostoma revolutum	234	234	0.99	6e-57	99.24	1235	MW001027.1
	Echinostoma revolutum	234	234	0.99	6e-57	99.24	1235	MW001026.1
	Echinostoma caproni	234	234	0.99	6e-57	99.24	1977	L06567.1
	Echinostoma revolutum	233	233	0.98	2e-56	99.24	1240	OP627675.1
	Echinochasmus sp. Sar-Basr	230	230	0.99	7e-56	98.48	685	MK911715.1
ASV6	Echinostoma revolutum	232	232	1	2e-56	98.5	6856	OR509028.1
	Echinostoma miyagawai	232	232	1	2e-56	98.5	6854	OR509027.1
	Echinostoma revolutum	232	232	1	2e-56	98.5	3070	OP627676.1
	Echinostoma revolutum	232	232	1	2e-56	98.5	1235	MW001029.1
	Echinostoma revolutum	232	232	1	2e-56	98.5	1235	MW001028.1
	Echinostoma revolutum	232	232	1	2e-56	98.5	1235	MW001027.1
	Echinostoma revolutum	232	232	1	2e-56	98.5	1235	MW001026.1
	Echinostoma caproni	232	232	1	2e-56	98.5	1977	L06567.1
	Echinostoma revolutum	230	230	0.99	7e-56	98.48	1240	OP627675.1
	Fasciola jacksoni	227	227	1	8e-55	97.74	7781	MN970006.1
ASV7	Euryhelmis costaricensis	232	232	1	2e-56	98.5	4577	AB521800.1
	Euryhelmis costaricensis	232	232	1	2e-56	98.5	5995	AB521799.1
	Euryhelmis costaricensis	232	232	1	2e-56	98.5	3466	AB521798.1
	Euryhelmis costaricensis	232	232	1	2e-56	98.5	7049	AB521797.1
	Ascocotyle longa	232	232	1	2e-56	98.5	2867	AY245703.1
	Metorchis orientalis	227	227	1	8e-55	97.74	1725	MT231323.1
	Metorchis orientalis	227	227	1	8e-55	97.74	9162	MK482055.1
	Metorchis orientalis	227	227	1	8e-55	97.74	9355	MK482054.1
	Metorchis orientalis	227	227	1	8e-55	97.74	8500	MK482053.1
	Clonorchis sinensis	227	227	1	8e-55	97.74	8049	MK450527.1
ASV8	Posthodiplostomum cuticola	236	236	1	2e-57	99.25	1243	MN080292.1
	Posthodiplostomum cuticola	236	236	1	2e-57	99.25	1289	MN080291.1
	Posthodiplostomum centrarchi	236	236	1	2e-57	99.25	1305	MN080288.1
	Posthodiplostomum cuticola	236	236	1	2e-57	99.25	1229	MN080286.1
	Posthodiplostomum cuticola	236	236	1	2e-57	99.25	1247	MN080285.1
	Posthodiplostomum centrarchi	236	236	1	2e-57	99.25	1279	MN080283.1
	Posthodiplostomum centrarchi	236	236	1	2e-57	99.25	1279	MN080281.1
	Posthodiplostomum centrarchi	236	236	1	2e-57	99.25	1280	MN080280.1
	Posthodiplostomum centrarchi	236	236	1	2e-57	99.25	1283	MN080279.1
	Posthodiplostomum centrarchi	236	236	1	2e-57	99.25	1281	MN080278.1
ASV9	Echinostoma revolutum	232	232	1	2e-56	98.5	6856	OR509028.1
	Echinostoma miyagawai	232	232	1	2e-56	98.5	6854	OR509027.1
	Echinostoma revolutum	232	232	1	2e-56	98.5	3070	OP627676.1
	Echinostoma revolutum	232	232	1	2e-56	98.5	1235	MW001029.1
	Echinostoma revolutum	232	232	1	2e-56	98.5	1235	MW001028.1
	Echinostoma revolutum	232	232	1	2e-56	98.5	1235	MW001027.1
	Echinostoma revolutum	232	232	1	2e-56	98.5	1235	MW001026.1
	Echinostoma caproni	232	232	1	2e-56	98.5	1977	L06567.1
	Echinostoma revolutum	230	230	0.99	7e-56	98.48	1240	OP627675.1
	Fasciola jacksoni	227	227	1	8e-55	97.74	7781	MN970006.1
ASV10	uncultured eukaryote	233	233	1	5e-57	100	722	FJ611108.1
	Nematoda environmental sample	230	230	0.98	7e-56	100	1715	AJ875122.1
	Nematoda environmental sample	226	226	0.96	8e-55	100	1764	EU910601.1
	uncultured eukaryote	224	224	1	3e-54	98.45	556	KY554501.1
	Halomonhystera sp. JvC-2013	206	206	1	8e-49	95.35	1726	HF572952.2
	Halomonhystera sp. n. JVC-2014	202	202	1	3e-47	94.57	1577	KF846534.1
	Halomonhystera sp. n. JVC-2014	202	202	1	3e-47	94.57	1014	KF846533.1
	Halomonhystera disjuncta	197	197	1	4e-46	93.8	1752	AJ966485.1
	Halomonhystera sp. JvC-2013	196	196	0.97	1e-45	94.44	911	HF572967.2
	Phrynidae environmental sample	193	193	1	2e-44	93.02	1794	EF023624.1
ASV11	uncultured eukaryote	229	229	1	2e-55	99.22	722	FJ611108.1
	Nematoda environmental sample	225	225	0.98	3e-54	99.21	1715	AJ875122.1
	Nematoda environmental sample	222	222	0.96	3e-53	99.2	1764	EU910601.1
	uncultured eukaryote	220	220	1	1e-52	97.67	556	KY554501.1
	Halomonhystera sp. JvC-2013	202	202	1	3e-47	94.57	1726	HF572952.2
	Halomonhystera sp. n. JVC-2014	197	197	1	4e-46	93.8	1577	KF846534.1
	Halomonhystera sp. n. JVC-2014	197	197	1	4e-46	93.8	1014	KF846533.1
	Halomonhystera disjuncta	193	193	1	2e-44	93.02	1752	AJ966485.1
	Halomonhystera sp. JvC-2013	192	192	0.97	2e-44	93.65	911	HF572967.2
	Phrynidae environmental sample	188	188	1	2e-43	92.25	1794	EF023624.1
ASV12	uncultured eukaryote	224	224	1	3e-54	98.45	722	FJ611108.1
	Nematoda environmental sample	221	221	0.98	3e-53	98.43	1715	AJ875122.1
	Nematoda environmental sample	217	217	0.96	4e-52	98.4	1764	EU910601.1
	uncultured eukaryote	215	215	1	1e-51	96.9	556	KY554501.1
	Halomonhystera sp. JvC-2013	197	197	1	4e-46	93.8	1726	HF572952.2
	Halomonhystera sp. n. JVC-2014	193	193	1	2e-44	93.02	1577	KF846534.1
	Halomonhystera sp. n. JVC-2014	193	193	1	2e-44	93.02	1014	KF846533.1
	Halomonhystera disjuncta	188	188	1	2e-43	92.25	1752	AJ966485.1
	Halomonhystera sp. JvC-2013	187	187	0.97	7e-43	92.86	911	HF572967.2
	Eumonhystera cf. vulgaris 1 JH-2014	187	187	0.83	7e-43	98.15	1691	KJ636250.1
ASV13	uncultured eukaryote	224	224	1	3e-54	98.45	722	FJ611108.1
	Nematoda environmental sample	221	221	0.98	3e-53	98.43	1715	AJ875122.1
	Nematoda environmental sample	217	217	0.96	4e-52	98.4	1764	EU910601.1
	uncultured eukaryote	215	215	1	1e-51	96.9	556	KY554501.1
	Halomonhystera sp. JvC-2013	197	197	1	4e-46	93.8	1726	HF572952.2
	Halomonhystera sp. n. JVC-2014	193	193	1	2e-44	93.02	1577	KF846534.1
	Halomonhystera sp. n. JVC-2014	193	193	1	2e-44	93.02	1014	KF846533.1
	Halomonhystera disjuncta	188	188	1	2e-43	92.25	1752	AJ966485.1
	Halomonhystera sp. JvC-2013	187	187	0.97	7e-43	92.86	911	HF572967.2
	Phrynidae environmental sample	184	184	1	9e-42	91.47	1794	EF023624.1
ASV14	uncultured eukaryote	220	220	1	1e-52	97.67	722	FJ611108.1
	Nematoda environmental sample	216	216	0.98	1e-51	97.64	1715	AJ875122.1
	Nematoda environmental sample	213	213	0.96	2e-50	97.6	1764	EU910601.1
	uncultured eukaryote	211	211	1	6e-50	96.12	556	KY554501.1
	Halomonhystera sp. JvC-2013	193	193	1	2e-44	93.02	1726	HF572952.2
	Halomonhystera sp. n. JVC-2014	188	188	1	2e-43	92.25	1577	KF846534.1
	Halomonhystera sp. n. JVC-2014	188	188	1	2e-43	92.25	1014	KF846533.1
	Halomonhystera disjuncta	184	184	1	9e-42	91.47	1752	AJ966485.1
	Halomonhystera sp. JvC-2013	183	183	0.97	9e-42	92.06	911	HF572967.2
	Eumonhystera cf. longicaudatula 1 JH-2014	182	182	0.83	3e-41	97.22	1690	KJ636252.1
ASV15	uncultured eukaryote	224	224	1	3e-54	98.45	556	KY554501.1
	uncultured eukaryote	224	224	1	3e-54	98.45	722	FJ611108.1
	Nematoda environmental sample	221	221	0.98	3e-53	98.43	1715	AJ875122.1
	Nematoda environmental sample	217	217	0.96	4e-52	98.4	1764	EU910601.1
	Halomonhystera sp. JvC-2013	197	197	1	4e-46	93.8	1726	HF572952.2
	Halomonhystera sp. n. JVC-2014	193	193	1	2e-44	93.02	1577	KF846534.1
	Halomonhystera sp. n. JVC-2014	193	193	1	2e-44	93.02	1014	KF846533.1
	Eumonhystera sp. 1 JH-2014	191	191	0.83	6e-44	99.07	1691	KJ636251.1
	Halomonhystera disjuncta	188	188	1	2e-43	92.25	1752	AJ966485.1
	Halomonhystera sp. JvC-2013	187	187	0.97	7e-43	92.86	911	HF572967.2
ASV16	uncultured eukaryote	229	229	1	2e-55	99.22	556	KY554501.1
	uncultured eukaryote	229	229	1	2e-55	99.22	722	FJ611108.1
	Nematoda environmental sample	225	225	0.98	3e-54	99.21	1715	AJ875122.1
	Nematoda environmental sample	222	222	0.96	3e-53	99.2	1764	EU910601.1
	Halomonhystera sp. JvC-2013	202	202	1	3e-47	94.57	1726	HF572952.2
	Halomonhystera sp. n. JVC-2014	197	197	1	4e-46	93.8	1577	KF846534.1
	Halomonhystera sp. n. JVC-2014	197	197	1	4e-46	93.8	1014	KF846533.1
	Halomonhystera disjuncta	193	193	1	2e-44	93.02	1752	AJ966485.1
	Halomonhystera sp. JvC-2013	192	192	0.97	2e-44	93.65	911	HF572967.2
	uncultured Eimeriidae	188	188	1	2e-43	92.25	1780	EF024023.1
ASV17	uncultured eukaryote	211	211	1	6e-50	96.12	556	KY554501.1
	uncultured eukaryote	211	211	1	6e-50	96.12	722	FJ611108.1
	Nematoda environmental sample	207	207	0.98	8e-49	96.06	1715	AJ875122.1
	Nematoda environmental sample	204	204	0.96	9e-48	96	1764	EU910601.1
	Halomonhystera sp. n. JVC-2014	184	184	1	9e-42	91.47	1577	KF846534.1
	Halomonhystera sp. n. JVC-2014	184	184	1	9e-42	91.47	1014	KF846533.1
	Halomonhystera sp. JvC-2013	184	184	1	9e-42	91.47	1726	HF572952.2
	Halomonhystera disjuncta	179	179	1	1e-40	90.7	1752	AJ966485.1
	Eumonhystera cf. similis JH-2004	177	177	0.83	1e-39	95.37	1202	AY284691.1
	Phrynidae environmental sample	175	175	1	4e-39	89.92	1794	EF023624.1
ASV18	uncultured eukaryote	220	220	1	1e-52	97.67	722	FJ611108.1
	Nematoda environmental sample	216	216	0.98	1e-51	97.64	1715	AJ875122.1
	Nematoda environmental sample	213	213	0.96	2e-50	97.6	1764	EU910601.1
	uncultured eukaryote	211	211	1	6e-50	96.12	556	KY554501.1
	Halomonhystera disjuncta	197	197	1	4e-46	93.8	1752	AJ966485.1
	Halomonhystera sp. n. JVC-2014	193	193	1	2e-44	93.02	1577	KF846534.1
	Halomonhystera sp. n. JVC-2014	193	193	1	2e-44	93.02	1014	KF846533.1
	Halomonhystera sp. JvC-2013	193	193	1	2e-44	93.02	1726	HF572952.2
	Halomonhystera sp. JvC-2013	183	183	0.97	9e-42	92.06	911	HF572967.2
	Eumonhystera cf. similis JH-2004	181	181	0.83	3e-41	96.3	1202	AY284691.1
ASV19	Eimeria gruis	217	217	1	6e-52	99.17	2353	AB619592.1
	Eimeria bosquei	211	211	1	3e-50	98.33	1792	MF503488.1
	Eimeria bosquei	211	211	1	3e-50	98.33	1787	MF503487.1
	Eimeria reichenowi	211	211	1	3e-50	98.33	1793	MF503486.1
	Eimeria reichenowi	211	211	1	3e-50	98.33	1793	MF503485.1
	Eimeria gruis	211	211	1	3e-50	98.33	1792	MF503484.1
	Eimeria gruis	211	211	1	3e-50	98.33	1791	MF503483.1
	Eimeria reichenowi	211	211	1	3e-50	98.33	2487	AB619593.1
	Isospora robini	185	185	1	2e-42	94.26	1790	AF080612.1
	Eimeria furonis	178	178	1	3e-40	93.39	1789	MF774679.1
ASV20	Eimeria gruis	211	211	1	3e-50	98.33	2353	AB619592.1
	Eimeria bosquei	206	206	1	1e-48	97.5	1792	MF503488.1
	Eimeria bosquei	206	206	1	1e-48	97.5	1787	MF503487.1
	Eimeria reichenowi	206	206	1	1e-48	97.5	1793	MF503486.1
	Eimeria reichenowi	206	206	1	1e-48	97.5	1793	MF503485.1
	Eimeria gruis	206	206	1	1e-48	97.5	1792	MF503484.1
	Eimeria gruis	206	206	1	1e-48	97.5	1791	MF503483.1
	Eimeria reichenowi	206	206	1	1e-48	97.5	2487	AB619593.1
	Caryospora cf. bigenetica	178	178	1	3e-40	93.39	1795	KT184332.1
	Caryospora cf. bigenetica	178	178	1	3e-40	93.39	1795	KT184331.1
ASV21	Eimeria gruis	222	222	1	1e-53	100	2353	AB619592.1
	Eimeria bosquei	217	217	1	6e-52	99.17	1792	MF503488.1
	Eimeria bosquei	217	217	1	6e-52	99.17	1787	MF503487.1
	Eimeria reichenowi	217	217	1	6e-52	99.17	1793	MF503486.1
	Eimeria reichenowi	217	217	1	6e-52	99.17	1793	MF503485.1
	Eimeria gruis	217	217	1	6e-52	99.17	1792	MF503484.1
	Eimeria gruis	217	217	1	6e-52	99.17	1791	MF503483.1
	Eimeria reichenowi	217	217	1	6e-52	99.17	2487	AB619593.1
	Isospora robini	185	185	1	2e-42	94.26	1790	AF080612.1
	Eimeria furonis	178	178	1	3e-40	93.39	1789	MF774679.1
ASV22	Eimeria bosquei	222	222	1	1e-53	100	1792	MF503488.1
	Eimeria bosquei	222	222	1	1e-53	100	1787	MF503487.1
	Eimeria gruis	222	222	1	1e-53	100	1792	MF503484.1
	Eimeria gruis	222	222	1	1e-53	100	1791	MF503483.1
	Eimeria gruis	217	217	1	6e-52	99.17	2353	AB619592.1
	Eimeria reichenowi	211	211	1	3e-50	98.33	1793	MF503486.1
	Eimeria reichenowi	211	211	1	3e-50	98.33	1793	MF503485.1
	Eimeria reichenowi	211	211	1	3e-50	98.33	2487	AB619593.1
	Eimeria hermani	180	180	0.97	8e-41	94.12	1696	KJ000078.1
	Isospora robini	180	180	1	8e-41	93.44	1790	AF080612.1
ASV23	Eimeria gruis	217	217	1	6e-52	99.17	2353	AB619592.1
	Eimeria bosquei	211	211	1	3e-50	98.33	1792	MF503488.1
	Eimeria bosquei	211	211	1	3e-50	98.33	1787	MF503487.1
	Eimeria reichenowi	211	211	1	3e-50	98.33	1793	MF503486.1
	Eimeria reichenowi	211	211	1	3e-50	98.33	1793	MF503485.1
	Eimeria gruis	211	211	1	3e-50	98.33	1792	MF503484.1
	Eimeria gruis	211	211	1	3e-50	98.33	1791	MF503483.1
	Eimeria reichenowi	211	211	1	3e-50	98.33	2487	AB619593.1
	Caryospora cf. bigenetica	183	183	1	6e-42	94.21	1795	KT184332.1
	Caryospora cf. bigenetica	183	183	1	6e-42	94.21	1795	KT184331.1
ASV24	Eimeria gruis	206	206	1	1e-48	97.5	2353	AB619592.1
	Eimeria bosquei	200	200	1	6e-47	96.67	1792	MF503488.1
	Eimeria bosquei	200	200	1	6e-47	96.67	1787	MF503487.1
	Eimeria reichenowi	200	200	1	6e-47	96.67	1793	MF503486.1
	Eimeria reichenowi	200	200	1	6e-47	96.67	1793	MF503485.1
	Eimeria gruis	200	200	1	6e-47	96.67	1792	MF503484.1
	Eimeria gruis	200	200	1	6e-47	96.67	1791	MF503483.1
	Eimeria reichenowi	200	200	1	6e-47	96.67	2487	AB619593.1
	Caryospora cf. bigenetica	172	172	1	1e-38	92.56	1795	KT184332.1
	Caryospora cf. bigenetica	172	172	1	1e-38	92.56	1795	KT184331.1
ASV25	Eimeria gruis	206	206	1	1e-48	97.5	2353	AB619592.1
	Eimeria bosquei	200	200	1	6e-47	96.67	1792	MF503488.1
	Eimeria bosquei	200	200	1	6e-47	96.67	1787	MF503487.1
	Eimeria reichenowi	200	200	1	6e-47	96.67	1793	MF503486.1
	Eimeria reichenowi	200	200	1	6e-47	96.67	1793	MF503485.1
	Eimeria gruis	200	200	1	6e-47	96.67	1792	MF503484.1
	Eimeria gruis	200	200	1	6e-47	96.67	1791	MF503483.1
	Eimeria reichenowi	200	200	1	6e-47	96.67	2487	AB619593.1
	Caryospora cf. bigenetica	172	172	1	1e-38	92.56	1795	KT184332.1
	Caryospora cf. bigenetica	172	172	1	1e-38	92.56	1795	KT184331.1
ASV26	Eimeria reichenowi	217	217	1	6e-52	99.17	1793	MF503486.1
	Eimeria reichenowi	217	217	1	6e-52	99.17	1793	MF503485.1
	Eimeria reichenowi	217	217	1	6e-52	99.17	2487	AB619593.1
	Eimeria gruis	211	211	1	3e-50	98.33	2353	AB619592.1
	Eimeria bosquei	206	206	1	1e-48	97.5	1792	MF503488.1
	Eimeria bosquei	206	206	1	1e-48	97.5	1787	MF503487.1
	Eimeria gruis	206	206	1	1e-48	97.5	1792	MF503484.1
	Eimeria gruis	206	206	1	1e-48	97.5	1791	MF503483.1
	Isospora robini	174	174	1	4e-39	92.62	1790	AF080612.1
	Eimeria papillata	169	169	1	2e-37	91.8	1748	KT184350.1
ASV27	Eimeria reichenowi	222	222	1	1e-53	100	1793	MF503486.1
	Eimeria reichenowi	222	222	1	1e-53	100	1793	MF503485.1
	Eimeria reichenowi	222	222	1	1e-53	100	2487	AB619593.1
	Eimeria gruis	217	217	1	6e-52	99.17	2353	AB619592.1
	Eimeria bosquei	211	211	1	3e-50	98.33	1792	MF503488.1
	Eimeria bosquei	211	211	1	3e-50	98.33	1787	MF503487.1
	Eimeria gruis	211	211	1	3e-50	98.33	1792	MF503484.1
	Eimeria gruis	211	211	1	3e-50	98.33	1791	MF503483.1
	Isospora robini	180	180	1	8e-41	93.44	1790	AF080612.1
	Eimeria furonis	172	172	1	1e-38	92.56	1789	MF774679.1
ASV28	Eimeria reichenowi	193	193	1	1e-44	95.16	1793	MF503486.1
	Eimeria reichenowi	193	193	1	1e-44	95.16	1793	MF503485.1
	Eimeria reichenowi	193	193	1	1e-44	95.16	2487	AB619593.1
	Eimeria gruis	187	187	1	5e-43	94.35	2353	AB619592.1
	Eimeria bosquei	182	182	1	2e-41	93.55	1792	MF503488.1
	Eimeria bosquei	182	182	1	2e-41	93.55	1787	MF503487.1
	Eimeria gruis	182	182	1	2e-41	93.55	1792	MF503484.1
	Eimeria gruis	182	182	1	2e-41	93.55	1791	MF503483.1
	Isospora robini	178	178	1	3e-40	92.8	1790	AF080612.1
	Eimeria papillata	172	172	1	1e-38	92	1748	KT184350.1
ASV29	Eimeria gruis	211	211	1	3e-50	98.33	2353	AB619592.1
	Eimeria bosquei	206	206	1	1e-48	97.5	1792	MF503488.1
	Eimeria bosquei	206	206	1	1e-48	97.5	1787	MF503487.1
	Eimeria reichenowi	206	206	1	1e-48	97.5	1793	MF503486.1
	Eimeria reichenowi	206	206	1	1e-48	97.5	1793	MF503485.1
	Eimeria gruis	206	206	1	1e-48	97.5	1792	MF503484.1
	Eimeria gruis	206	206	1	1e-48	97.5	1791	MF503483.1
	Eimeria reichenowi	206	206	1	1e-48	97.5	2487	AB619593.1
	Isospora robini	174	174	1	4e-39	92.62	1790	AF080612.1
	Eimeria furonis	167	167	1	6e-37	91.74	1789	MF774679.1
ASV30	Theileria orientalis	224	224	1	3e-54	100	1659	MF576178.1
	Theileria buffeli	224	224	1	3e-54	100	1741	KX965722.1
	Theileria buffeli	224	224	1	3e-54	100	1742	KX965721.1
	Theileria orientalis	224	224	1	3e-54	100	981	OR068063.1
	Theileria orientalis	224	224	1	3e-54	100	1007	OR068062.1
	Theileria orientalis	224	224	1	3e-54	100	992	OR068061.1
	Theileria orientalis	224	224	1	3e-54	100	992	OR068060.1
	Theileria orientalis	224	224	1	3e-54	100	993	OR068059.1
	Theileria orientalis	224	224	1	3e-54	100	988	OR068058.1
	Theileria orientalis	224	224	1	3e-54	100	986	OR068057.1
ASV31	Tetratrichomonas prowazeki	180	180	1	6e-41	98.06	1956	OK584282.1
	Tetratrichomonas sp. AIE-2012	180	180	1	6e-41	98.06	1617	JN383916.1
	Tetratrichomonas sp.	180	180	1	6e-41	98.06	1624	MT011382.1
	Tetratrichomonas sp.	180	180	1	6e-41	98.06	1573	MT011380.1
	Tetratrichomonas sp. 2003-5004	180	180	1	6e-41	98.06	1576	DQ412637.1
	Tetratrichomonas sp. 2003-5003	180	180	1	6e-41	98.06	1576	DQ412635.1
	Tetratrichomonas sp. 2003-5000	180	180	1	6e-41	98.06	1576	DQ412633.1
	Tetratrichomonas gallinarum	174	174	1	3e-39	97.09	103	KU939380.1
	Tetratrichomonas sp. 2004-5000	174	174	1	3e-39	97.12	1569	DQ412638.1
	Trichomonas gallinae	169	169	1	1e-37	96.12	1924	MK172847.1
